# Supplementary material for: Meiotic dysfunction accelerates somatic aging in Caenorhabditis elegans
Source: Aging Cell. 2022 Sep 29;21(11):e13716. doi: 10.1111/acel.13716 (PMC9649607; doi:10.1111/acel.13716)
Supplement: Supplementary file 7 — Table S1 [file ACEL-21-e13716-s005.xlsx]

## Sheet: Key
	Table S1: Impact of meiotic-gene mutations on wild-type lifespan
	Table S2: Fertility and related phenotypes exhibited by short-lived meiotic mutants
	Table S3: Impact of gerrmline-specific inactivation on meiotic genes on lifespan
	Table S4A-S4G: Differentially expressed genes in meiotic mutants with GO Term analyses, Tissue Enrichment analyses and identified human orthologs
	Table S5 : RPN-6.1 overexpression partially rescues the short lifespan of spo-11 mutants
	Table S6: Impact of inactivation of genes upregulated in meiotic mutants on lifespan of wild-type animals
	Table S7A-F: Overlap of genes upregulated in young meiotic mutants with genes upregulated in normal aging worms (A-C) and aging human tissues (D-F)

## Sheet: S1
	Table S1: Mutations in meiotic genes shorten lifespan
	Strain	Genotype	Mean lifespan (days)	S.E	Wild type mean Lifespan	S.E.	P v Wild type
	WS3455	chk-2(gk212)	16	0.73	19.92	0.91	0.0013
			12.91	1.21	16.78	0.33	0.0006
	QP1298	rec-8/nT1;coh-3,4	18.55	0.75	17.12	0.62	0.3077
			16.75	0.39	20.32	0.43	<0.0001
			14.37	0.66	15.98	0.57	0.0528
	QP0455	htp-1(gsk150)	15.22	1.04	17.12	0.62	0.3543
			15.6	0.63	15.98	0.57	0.5263
		htp-1(gk174);htp-2(tm2543)	15.91	0.83	18.05	0.59	0.0203
		htp-2(tm2543)	14.15	0.43	20.07	0.54	<0.0001
	TY4986	htp-3(y428) ccIs4251 I/hT2 [bli-4(e937) let-?(q782) qIs48] (I,III).	14.2	0.2	21.1	0.2	<0.0001
			16.42	0.81	19.8	0.58	0.0014
			14.06	0.47	16.97	0.61	0.0005
	CA1230	htp-3(tm3655)/ht2	15.45	0.64	20.07	0.54	<0.0001
	AV307	syp-1(me17)/nT1g	16.4	0.6	19.4	0.6	0.0026
			19.6	0.72	20.7	0.56	0.1724
	AC276	syp-2(ok307)/nT1	18.41	0.69	20.32	0.43	0.0158
	CV2	syp-3(ok758)/hT2	15.3	0.3	21.1	0.2	<0.0001
	CA998	ieDf2/mLs11	22.12	0.76	20.32	0.43	0.0036
	CA151	him-8(me4)	15.22	0.72	19.85	0.8	<0.0001
			15.88	0.99	16.78	0.33	0.6769
			13.68	0.62	15.98	0.57	0.0187
	RB1183	prom-1(ok1140)	17.25	0.8	16.73	0.4	0.4734
			14.28	0.65	14.9	0.6	0.2866
	RB1583	plk-2(ok1936)	18.91	0.62	16.81	0.8
			17.73	0.45	20.32	0.43	0.0002
			20.06	0.57	16.97	0.61	0.0007
	AV157	spo-11(me44)/nT1	9.6	0.1	21.1	0.2	<0.0001
			13.8	0.4	19.6	0.7	<0.0001
			14.5	0.15	21.2	0.5	<0.0001
			12.67	0.64	19.55	0.53	<0.0001
			11.8	0.68	16.07	0.83	0.0009
	AV106	spo-11(ok79)/nT1	16.33	0.6	19.4	0.6	0.0048
			14.8	0.3	21.2	0.5	<0.0001
			11.27	1.13	16.07	0.83	0.0003
	RB1562	him-5(ok1896)	18.8	0.2	21.1	0.2	0.03
	CA1117	dsb-1(we11)/nT1g	17.99	0.86	17.12	0.62
			14.76	1.01	19.85	0.8	0.0001
			15.46	0.49	20.32	0.43	<0.0001
	QP938	dsb-2(me96)	13.6	0.6	19.6	0.7	<0.0001
			18.2	0.5	21.2	0.5	<0.0001
			14.84	0.58	19.55	0.53	<0.0001
			14.93	0.54	19.59	0.64	<0.0001
			14.19	0.64	15.09	0.75	0.483
	KR5301	rec-1(h2875)	18	0.6	19.6	0.7	0.5921
			19.6	0.7	21.2	0.5	0.4182
	CB5423	him-17(e2707)	14.87	0.98	19.85	0.8	0.0001
			13.1	0.61	20.32	0.43	<0.0001
	AV473	rad-50(ok197)	17.73	0.5	19.4	0.6	0.0446
			14.7	0.6	21.2	0.5	<0.0001
	SSM72	exo-1(tm1842)	16.8	0.6	19.6	0.7	0.0325
			16.9	0.6	21.2	0.5	0.0006
			13.5	0.48	16.66	0.67	0.0002
			13.91	0.45	19.55	0.53	<0.0001
			13.32	0.54	19.59	0.64	<0.0001
			13.09	0.56	15.09	0.75	0.0207
	QP0900	mre-11(iow1)/nTg	17.2	0.3	21.1	0.2	<0.0001
			12.87	0.77	19.89	0.58	<0.0001
			16.77	0.42	20.32	0.43	<0.0001
			14.1	0.47	16.97	0.61	0.004
	CA538	rad-51(lg8701)/nTg	15.34	0.6	19.4	0.6	0.0003
			15	0.32	19.8	0.58	<0.0001
		brc-1(tm1842?)	17.47	0.8	19.4	0.6	0.393
	RB1279	rfs-1(ok1372)	19.76	0.74	20.24	0.51	0.7792
			17.99	0.77	19.64	0.71	0.1526
	VC531	rad-54(ok615)	17.51	0.5	19.4	0.6	0.1193
			15.35	0.5	20.32	0.43	<0.0001
	TG1792	helq-1(tm2134)	15.93	0.92	19.8	0.58	0.0032
			17.76	0.82	16.78	0.33
	QP1208	sws-1 (ea12)	22.06	0.6	20.24	0.51	5.27
		rmh-1(ad92)	15.59	0.79	16.37	0.6	0.3965
			14.69	0.55	16.97	0.61	0.0026
			14.85	0.6	16.78	0.33	0.2431
		him-14(ok230)/mln1	15.09	0.44	16.73	0.4	0.0051
	AV115	msh-5(me23)/nTiU	17.27	0.85	17.12	0.62	0.7461
	CV98	him-18(tm2181) III/qC1 dpy-19(e1259) glp-1(q339) nIs189 III	17.5	0.3	21.1	0.2	0.01
			15.27	0.57	16.37	0.6	0.4181
	TG1760	mus-81(tm1937)	16.4	0.6	21.1	0.2	0.0004
			15.91	0.78	16.66	0.67	0.4777
	TG1868	slx-1(tm2644)	13.78	0.55	16.73	0.4	<0.0001
			13.16	0.76	14.9	0.6	0.569
			12.02	0.83	16.78	0.33	<0.0001
			12.53	0.75	16.97	0.61	<0.0001
	VC193	him-6(ok412)	16.43	0.6	20.07	0.54	1.3e-05
	CB1487	xpf-1(e1487)	15.56	0.51	16.37	0.6	0.2663

## Sheet: S2
	Table S2: Fertility and related phenotypes exhibited by short-lived meiotic mutants
	Gene (allele)	Human Ortholog	Avg. % change in lifespan	DNA breaks (RAD-51 foci)	Germ-cell Apoptosis	Fertility (% Viable Progeny)	% Males
	chk-2	CHEK2	-19.6%		WT (Stergiour et al. 2007)	5% (Higashitani et al., 2000)	30% (Higashitani et al., 2000)
	htp-3	HORMAD1	-0.327	Decreased (Goodyer et al., 2008)	WT (Bohr et al. 2016)	55% (Severson et al. 2009)	23.70% (Kim et al. 2015)
	him-8		-0.2332	Similar to WT but delayed repair/ disappearance (Phillips et al., 2005)		96% (Phillips et al., 2005)	39.70% (Phillips et al., 2005)
	spo-11(me44)	SPO11	-0.545	No Breaks (Hayashi, Chin, & Villeneuve, 2007)	WT (Gartner et al. 2000)	2.5% (Stamper et al., 2013)	37% (Stamper et al., 2013)
	spo-11(ok79)	SPO11	-0.3019	No Breaks (Hayashi et al., 2007)	Decreased (Bhalla & Dernburg, 2005)	0.50% (Dernburg et al., 1998)
	dsb-1		-0.2392	No Breaks (Stamper et al., 2013)		3.70% (Stamper et al., 2013)	38% (Stamper et al., 2013)
	dsb-2		-0.3061	Decreased (Rosu et al., 2013)		39% (Rosu et al., 2013)	12% (Rosu et al., 2013)
	him-17		-0.3553	No Breaks (Reddy & Villeneuve, 2004)	Increased (Reddy & Villeneuve, 2004)	80% (Reddy & Villeneuve, 2004)	33% (Reddy & Villeneuve, 2004)
	rad-50	RAD50	-0.3066	Decreased (Hayashi et al., 2007)	Increased (Hayashi et al., 2007)	1.6% (Hayashi et al., 2007)	19% (Hayashi et al., 2007)
	exo-1	EXO1	-0.2885	WT (Yin & Smolikove, 2013)		99.10% (O'Neil et al., 2013)	0.10% (O'Neil et al., 2013)
	mre-11	MRE11	-0.1848	Decreased (Yin & Smolikove, 2013)	Increased (Yin & Smolikove, 2013)	3.10% (Chin & Villeneuve, 2001)	35% (Chin & Villeneuve, 2001)
	rad-51	RAD51	-0.2093		Increased (Martin et al. 2005)	0% (Martin et al., 2005)	0.50% (Rinaldo et al. 2002)
	slx-1	SLX1	-0.1763	WT (Saito, Mohideen, Meyer, Harper, & Colaiacovo, 2012)	Increased (Saito et al., 2012)	92.70% (Saito et al., 2012)	0.40% (Saito et al., 2012)

## Sheet: S3
	Table S3A: Impact of germline-specific inactivation on meiotic genes on lifespan (whole life RNAi)								Table S3D: Impact of meiotic mutants in germlineless background
	Trial 1								Trial #1
	Strain	Genotype	RNAi condition	n=Obs/Tot	Mean (days) ± S.E	P vs DCL569			Strain	Genotype	n=obs/tot	Mean (days) ± S.E.	P vs N2	P vs glp-1
	DCL569	sun-1p::rde-1::sun-1 3'UTR + unc-119(+)	Empty control vector (pAD12)	71/91	17.85 ± 0.49				N2	wildtype	99/118	17.36 ± 0.5		<0.0001
	DCL569	sun-1p::rde-1::sun-1 3'UTR + unc-119(+)	spo-11	77/99	14.42 ± 0.52	<0.0001			CF1903	glp-1	50/90	29.27 ± 1.25	<0.0001
	DCL569	sun-1p::rde-1::sun-1 3'UTR + unc-119(+)	htp-3	59/94	15.55 ± 0.63	0.0247			AGP322	htp-3;glp-1	117/145	20.92 ± 0.72	<0.0001	<0.0001
	Trial 2*								TY4986	htp-3(y428)/hT2	82/103	15.77 ± 0.53	0.0534	<0.0001
	DCL569	sun-1p::rde-1::sun-1 3'UTR + unc-119(+)	Empty control vector (L4440)	75/90	18.94 ± 0.8				Trial #2*
	DCL569	sun-1p::rde-1::sun-1 3'UTR + unc-119(+)	dsb-2	86/107	15.36 ± 0.42	<0.0001			N2	wildtype	91/102	14.71 ± 0.52		<0.0001
	DCL569	sun-1p::rde-1::sun-1 3'UTR + unc-119(+)	spo-11	89/107	15.04 ± 0.48	<0.0001			CF1903	glp-1	117/137	22.13 ± 0.68	<0.0001
	DCL569	sun-1p::rde-1::sun-1 3'UTR + unc-119(+)	htp-3	82/90	15.77 ± 0.45	<0.0001			AGP322	htp-3;glp-1	116/121	19.03 ± 0.64	<0.0001	<0.0001
	Table S3B: Impact of soma-specific inactivation on meiotic genes on lifespan (whole life RNAi)								TY4986	htp-3(y428)/hT2	98/110	11.67 ± 0.61	0.0088	<0.0001
	Trial 1*								Trial #1*
	Strain	Genotype	RNAi condition	n=Obs/Tot	Mean (days) ± S.E	P vs ppw-1			N2	wildtype	87/111	19.92 ± 0.76
	NL3511	ppw-1(pk1425)	Empty control vector (L4440)	43/65	16.61 ± 0.68				AV106	spo-11(ok79)/nT1	42/43	15.07 ± 1.08	0.0005
	NL3511	ppw-1(pk1425)	dsb-2	49/58	14.99 ± 0.75	0.2883			CF1903	glp-1	48/49	26.53 ± 1.25	<0.0001
	NL3511	ppw-1(pk1425)	htp-3	36/55	17.21 ± 1.02	0.4259			AGP285	spo-11(ok79)/nT1;glp-1	36/52	20.22 ± 1.99	0.4799
	NL3511	ppw-1(pk1425)	spo-11	56/77	17.42 ± 0.7	0.5796			Trial #2
	Trial 2								N2	wildtype	97/123	15.28 ± 0.43		<0.0001
	NL3511	ppw-1(pk1425)	Empty control vector (L4440)	97/124	17.74 ± 0.6				AV106	spo-11(ok79)/nT1	96/102	14.03 ± 0.49	0.057	<0.0001
	NL3511	ppw-1(pk1425)	dsb-2	89/117	15.54 ± 0.59	0.0059			CF1903	glp-1	115/123	21.53 ± 0.71	<0.0001
	NL3511	ppw-1(pk1425)	htp-3	110/141	18.19 ± 0.64	0.3765			AGP285	spo-11(ok79);glp-1	38/50	16.83 ± 1.35	0.0244	0.0104
	NL3511	ppw-1(pk1425)	spo-11	105/139	17.49 ± 0.54	0.4497			Trial #1*
	Table S3C: Impact of germline-specific inactivation on meiotic genes on lifespan (adult-only RNAi)								N2	wildtype	78/113	16.5 ± 0.51		<0.0001
	DCL569	sun-1p::rde-1::sun-1 3'UTR + unc-119(+)	Empty control vector (L4440)	55/62	17.19 ± 0.53				AV477	dsb-2(me96)	35/41	9.69 ± 0.71	<0.0001	<0.0001
	DCL569	sun-1p::rde-1::sun-1 3'UTR + unc-119(+)	dsb-2	88/97	16.29 ± 0.52	0.8605			CF1903	glp-1	94/118	19.87 ± 0.61	<0.0001
	DCL569	sun-1p::rde-1::sun-1 3'UTR + unc-119(+)	htp-3	74/106	17.94 ± 0.61	0.0732			AGP304	dsb-2;glp-1	82/95	18.33 ± 0.67	0.0167	0.1325
	DCL569	sun-1p::rde-1::sun-1 3'UTR + unc-119(+)	spo-11	66/107	17.43 ± 0.41	0.0485			Trial #2
									N2	wildtype	113/123	16.29 ± 0.44		<0.0001
									CF1903	glp-1	99/120	25.2 ± 0.82	0	0
									AV477	dsb-2(me96)	99/120	11.85 ± 0.6	<0.0001
									AGP304	dsb-2;glp-1	100/116	23.26 ± 0.86	0	0

## Sheet: S4A_spo11 UP
WormBase Gene ID	Name	Chromosome	Region	Max group mean	Log₂ fold change	Fold change	P-value	FDR p-value	Bonferroni		DAVID Bioinformatics Resources 6.8							WormBase Tissue Enrichment Analysis							Human Orthologs (OrthoList 2)
WBGene00077696	marc-1	V	9739702..9740894	4.65	6.67	101.52	3.03e-11	1.31e-10	5.94e-07		Category	Term	Count	%	P-Value	Benjamini		Term	Expected	Observed	Enrichment Fold Change	P value	Q value		WormBase ID	Common Name	Locus ID	Ensembl ID	HGNC Symbol
WBGene00008433	marc-2	II	complement(10660225..10660959)	7.41	5.69	51.46	5.29e-20	6.51e-19	1.04e-15		GOTERM_BP_ALL	defense response	301	4	2.3e-46	7.4e-43		male WBbt:0007850	990	1788	1.8	1.6e-219	5e-217		WBGene00000002	aat-1	F27C8.1	ENSG00000092068	SLC7A8
WBGene00016903	marc-4	I	283500..286115	3.09	2.21	4.61	2.35e-10	9.04e-10	4.62e-06		GOTERM_BP_ALL	immune system process	227	3	3.6e-41	5.9e-38		amphid sheath cell WBbt:0006754	240	492	2.1	3.1e-96	4.9e-94		WBGene00000003	aat-2	F07C3.7	ENSG00000092068	SLC7A8
WBGene00013273	marc-5	II	complement(12358756..12367023)	4.61	2.6	6.08	4.37e-14	2.72e-13	8.57e-10		GOTERM_BP_ALL	immune response	225	3	8.1e-41	7.6e-38		inner labial sensillum WBbt:0005116	180	310	1.7	7.4e-35	7.7e-33		WBGene00000002	aat-1	F27C8.1	ENSG00000103064	SLC7A6
WBGene00012005	jun-1	II	9113219..9132213	21.61	1.43	2.7	1.02e-11	4.63e-11	1.99e-07		GOTERM_BP_ALL	innate immune response	221	2.9	9.3e-41	7.6e-38		RIS WBbt:0005045	230	358	1.6	7.6e-27	5.9e-25		WBGene00000003	aat-2	F07C3.7	ENSG00000103064	SLC7A6
WBGene00003842	oct-1	I	complement(9888356..9892223)	4.35	2.24	4.74	2.65e-13	1.5e-12	5.2e-09		GOTERM_BP_ALL	transmembrane transport	438	5.8	8.6e-32	5.6e-29		hook sensillum WBbt:0006930	130	228	1.7	1.4e-25	8.6e-24		WBGene00000002	aat-1	F27C8.1	ENSG00000103257	SLC7A5
WBGene00003843	oct-2	X	11346455..11350244	4.89	1.75	3.36	3.33e-10	1.25e-09	6.53e-06		GOTERM_BP_ALL	ion transport	378	5	8.3e-31	4.5e-28		ventral nerve cord WBbt:0005829	540	727	1.3	1.5e-23	7.9e-22		WBGene00000003	aat-2	F07C3.7	ENSG00000103257	SLC7A5
WBGene00007064	2RSSE.1	II	15268212..15275689	14.71	1.4	2.64	2.44e-10	9.36e-10	4.79e-06		GOTERM_BP_ALL	ion transmembrane transport	279	3.7	2.3e-27	1.1e-24		CEM WBbt:0005246	130	220	1.7	1.9e-23	8.5e-22		WBGene00000002	aat-1	F27C8.1	ENSG00000130876	SLC7A10
WBGene00007067	4R79.2	IV	complement(17480396..17483332)	1.02	1.7	3.26	4.72e-05	9.37e-05	0.92		GOTERM_BP_ALL	regulation of cell shape	84	1.1	1.5e-25	6.2e-23		ray WBbt:0006941	160	262	1.6	1.4e-21	5.6e-20		WBGene00000003	aat-2	F07C3.7	ENSG00000130876	SLC7A10
WBGene00007069	6R55.2	X	17714456..17714832	8.95	9.05	531.67	8.5e-05	0.000164	1		GOTERM_BP_ALL	regulation of cell morphogenesis	107	1.4	1.4e-20	5e-18		epithelial system WBbt:0005730	2000	2250	1.2	2.8e-18	9.9e-17		WBGene00000002	aat-1	F27C8.1	ENSG00000155465	SLC7A7
WBGene00017071	aagr-1	IV	8366539..8375371	21.84	2.02	4.05	3.3e-14	2.08e-13	6.46e-10		GOTERM_BP_ALL	cell morphogenesis	200	2.6	3e-20	9.8e-18		FLP WBbt:0006828	120	195	1.6	1.3e-17	3.9e-16		WBGene00000003	aat-2	F07C3.7	ENSG00000155465	SLC7A7
WBGene00018682	aagr-4	X	460651..466912	10.09	1.28	2.43	1.13e-07	3.08e-07	0.00223		GOTERM_BP_ALL	potassium ion transport	74	1	1.9e-19	5.7e-17		AVE WBbt:0006819	260	370	1.4	4.2e-17	1.2e-15		WBGene00000018	abl-1	M79.1	ENSG00000097007	ABL1
WBGene00021527	aakg-3	X	2976457..2981008	3.1	1.88	3.68	8.84e-10	3.13e-09	1.73e-05		GOTERM_BP_ALL	metal ion transport	152	2	2.2e-19	6e-17		BAG WBbt:0006825	190	275	1.5	1.4e-16	3.5e-15		WBGene00000018	abl-1	M79.1	ENSG00000143322	ABL2
WBGene00000002	aat-1	IV	complement(9598986..9601695)	3.29	1.9	3.74	8.78e-10	3.12e-09	1.72e-05		GOTERM_BP_ALL	single-organism transport	607	8	1.9e-18	4.3e-16		ASE WBbt:0005663	700	863	1.2	1.7e-14	4.1e-13		WBGene00000020	abt-2	F12B6.1	ENSG00000064687	ABCA7
WBGene00000003	aat-2	V	complement(9244402..9246360)	8.55	2.1	4.28	8.4e-12	3.87e-11	1.65e-07		GOTERM_BP_ALL	regulation of anatomical structure morphogenesis	116	1.5	2e-18	4.3e-16		touch receptor neuron WBbt:0005237	750	907	1.2	6.1e-14	1.4e-12		WBGene00000023	abt-5	Y53C10A.9	ENSG00000064687	ABCA7
WBGene00000006	aat-5	I	complement(2571782..2576020)	4.83	1.89	3.71	8.26e-10	2.94e-09	1.62e-05		GOTERM_BP_ALL	inorganic ion transmembrane transport	191	2.5	2e-18	4.3e-16		URX WBbt:0006846	25	53	2.1	2.6e-13	5.3e-12		WBGene00000020	abt-2	F12B6.1	ENSG00000107331	ABCA2
WBGene00000008	aat-7	II	1386888..1391567	1.6	2.78	6.87	1.83e-11	8.07e-11	3.58e-07		GOTERM_BP_ALL	cellular potassium ion transport	67	0.9	1.2e-17	2.2e-15		lateral ganglion WBbt:0005105	910	1080	1.2	1.7e-12	3.4e-11		WBGene00000023	abt-5	Y53C10A.9	ENSG00000107331	ABCA2
WBGene00016973	abch-1	II	complement(6528933..6531610)	0.19	2.23	4.68	0.00316	0.00502	1		GOTERM_BP_ALL	potassium ion transmembrane transport	67	0.9	1.2e-17	2.2e-15		anterior ganglion WBbt:0005375	290	387	1.3	1.9e-12	3.5e-11		WBGene00000020	abt-2	F12B6.1	ENSG00000141338	ABCA8
WBGene00006522	abcx-1	II	6532163..6535455	0.37	1.78	3.45	0.000291	0.000527	1		GOTERM_BP_ALL	peptidyl-serine phosphorylation	92	1.2	3.3e-17	5.7e-15		PVC WBbt:0005840	130	187	1.5	2.1e-12	3.6e-11		WBGene00000023	abt-5	Y53C10A.9	ENSG00000141338	ABCA8
WBGene00000012	abf-1	I	complement(3886111..3887080)	2.53	3.25	9.52	3.8e-06	8.57e-06	0.07		GOTERM_BP_ALL	anion transport	136	1.8	3.3e-17	5.7e-15		head mesodermal cell WBbt:0004697	1200	1390	1.2	2.9e-12	4.9e-11		WBGene00000020	abt-2	F12B6.1	ENSG00000144452	ABCA12
WBGene00000013	abf-2	I	complement(3885548..3885905)	4.48	2.73	6.64	2.6e-09	8.7e-09	5.1e-05		GOTERM_BP_ALL	anion transmembrane transport	71	0.9	5.2e-17	8.6e-15		AVG WBbt:0003850	120	175	1.5	1.6e-11	2.5e-10		WBGene00000023	abt-5	Y53C10A.9	ENSG00000144452	ABCA12
WBGene00000015	abf-4	V	complement(20557945..20558379)	5.08	8.65	401.11	0.000178	0.000329	1		GOTERM_BP_ALL	peptidyl-serine modification	92	1.2	6.7e-17	8.8e-15		AVD WBbt:0006818	120	171	1.5	3.1e-10	4.7e-09		WBGene00000020	abt-2	F12B6.1	ENSG00000154258	ABCA9
WBGene00000016	abf-5	X	12792727..12793386	13.94	4.85	28.76	2.55e-31	1.01e-29	4.99e-27		GOTERM_BP_ALL	chemical synaptic transmission	116	1.5	6.7e-17	8.8e-15		AIY WBbt:0005413	38	68	1.8	8.7e-10	1.2e-08		WBGene00000023	abt-5	Y53C10A.9	ENSG00000154258	ABCA9
WBGene00000017	abf-6	X	12794118..12794870	14.25	5.79	55.41	1.62e-32	7.42e-31	3.18e-28		GOTERM_BP_ALL	anterograde trans-synaptic signaling	116	1.5	6.7e-17	8.8e-15		RIM WBbt:0005835	120	168	1.4	1.4e-09	1.9e-08		WBGene00000020	abt-2	F12B6.1	ENSG00000154262	ABCA6
WBGene00021927	abhd-14	IV	complement(1027787..1030024)	11.2	1.64	3.12	3.33e-09	1.1e-08	6.53e-05		GOTERM_BP_ALL	synaptic signaling	116	1.5	6.7e-17	8.8e-15		PQR WBbt:0004096	30	55	1.8	2.3e-09	2.9e-08		WBGene00000023	abt-5	Y53C10A.9	ENSG00000154262	ABCA6
WBGene00016506	abhd-5.1	V	4847653..4849838	3.9	1.08	2.11	0.000214	0.000393	1		GOTERM_BP_ALL	trans-synaptic signaling	116	1.5	6.7e-17	8.8e-15		AQR WBbt:0003927	18	36	2	1.1e-08	1.4e-07		WBGene00000020	abt-2	F12B6.1	ENSG00000154263	ABCA10
WBGene00000018	abl-1	X	complement(10605832..10624185)	4.67	1.79	3.47	3.24e-07	8.37e-07	0.00636		GOTERM_BP_ALL	peptidyl-tyrosine dephosphorylation	79	1	8e-17	1e-14		posterior lateral ganglion WBbt:0005465	74	112	1.5	1.7e-08	2.1e-07		WBGene00000023	abt-5	Y53C10A.9	ENSG00000154263	ABCA10
WBGene00000019	abt-1	IV	complement(10206189..10214911)	1.81	3.69	12.93	2.94e-22	4.45e-21	5.76e-18		GOTERM_BP_ALL	inorganic anion transmembrane transport	67	0.9	2.4e-16	2.9e-14		RID WBbt:0003938	72	107	1.5	6.8e-08	7.9e-07		WBGene00000020	abt-2	F12B6.1	ENSG00000154265	ABCA5
WBGene00000020	abt-2	I	complement(2255923..2272866)	3.52	1.9	3.72	9.18e-11	3.73e-10	1.8e-06		GOTERM_BP_ALL	regulation of membrane potential	62	0.8	3.4e-16	4e-14		SMD WBbt:0005353	25	46	1.8	7.3e-08	8.2e-07		WBGene00000023	abt-5	Y53C10A.9	ENSG00000154265	ABCA5
WBGene00000023	abt-5	I	12011195..12018668	1.87	4.7	26.08	1.01e-23	1.77e-22	1.99e-19		GOTERM_BP_ALL	cell-cell signaling	148	2	3.9e-16	4.4e-14		ADE WBbt:0005415	17	33	2	1e-07	1.1e-06		WBGene00000020	abt-2	F12B6.1	ENSG00000165029	ABCA1
WBGene00009929	abts-2	X	11585675..11589757	1.55	1.91	3.76	5.41e-10	1.98e-09	1.06e-05		GOTERM_BP_ALL	protein phosphorylation	255	3.4	9.5e-16	1e-13		IL2L WBbt:0004541	21	39	1.8	6.7e-07	7e-06		WBGene00000023	abt-5	Y53C10A.9	ENSG00000165029	ABCA1
WBGene00019018	abts-3	II	6136094..6157176	3.37	1.63	3.09	1.6e-09	5.5e-09	3.14e-05		GOTERM_BP_ALL	inorganic anion transport	70	0.9	2.2e-15	2.3e-13		ALA WBbt:0003955	15	29	2	7.1e-07	7.1e-06		WBGene00000020	abt-2	F12B6.1	ENSG00000179869	ABCA13
WBGene00019844	abts-4	X	complement(6747296..6761738)	13.24	1.73	3.31	1.99e-12	9.93e-12	3.9e-08		GOTERM_BP_ALL	response to external stimulus	229	3	2.7e-15	2.8e-13		PHB WBbt:0007808	51	78	1.5	7.6e-07	7.4e-06		WBGene00000023	abt-5	Y53C10A.9	ENSG00000179869	ABCA13
WBGene00000024	abu-1	V	complement(10380340..10381826)	0.27	6.4	84.19	0.0063	0.00963	1		GOTERM_BP_ALL	protein dephosphorylation	118	1.6	3.3e-15	3.2e-13		SIA WBbt:0005361	15	30	1.9	8.9e-07	8.5e-06		WBGene00000020	abt-2	F12B6.1	ENSG00000198691	ABCA4
WBGene00000033	abu-10	X	3798179..3799741	0.46	6.96	124.51	0.00258	0.00415	1		GOTERM_BP_ALL	single-organism localization	623	8.2	5.6e-15	5.4e-13		IL2DR WBbt:0004543	20	37	1.8	1.1e-06	1.1e-05		WBGene00000023	abt-5	Y53C10A.9	ENSG00000198691	ABCA4
WBGene00000034	abu-11	II	complement(192531..194558)	1.33	2.58	5.99	1.06e-09	3.71e-09	2.07e-05		GOTERM_BP_ALL	neuropeptide signaling pathway	66	0.9	2.4e-14	2.2e-12		IL2VL WBbt:0004538	20	37	1.8	1.1e-06	1.1e-05		WBGene00000020	abt-2	F12B6.1	ENSG00000167972	ABCA3
WBGene00004127	abu-12	X	complement(450446..457648)	0.47	1.7	3.25	0.000348	0.000623	1		GOTERM_BP_ALL	dephosphorylation	144	1.9	5.3e-14	4.8e-12		IL2DL WBbt:0004545	20	37	1.8	1.1e-06	1.1e-05		WBGene00000023	abt-5	Y53C10A.9	ENSG00000167972	ABCA3
WBGene00004174	abu-14	II	complement(9225186..9227261)	1.16	1.65	3.13	0.02	0.03	1		GOTERM_BP_ALL	cation transport	212	2.8	6.9e-14	6.1e-12		ASG WBbt:0005664	28	48	1.7	1.2e-06	1.1e-05		WBGene00000035	ace-1	W09B12.1	ENSG00000087085	ACHE
WBGene00004099	abu-15	V	5158623..5159907	0.47	4.35	20.43	1.96e-05	4.09e-05	0.39		GOTERM_BP_ALL	chloride transmembrane transport	59	0.8	9.7e-14	8.3e-12		IL2R WBbt:0004539	21	38	1.8	1.3e-06	1.1e-05		WBGene00000036	ace-2	Y44E3A.2	ENSG00000087085	ACHE
WBGene00000029	abu-6	V	complement(5160671..5161892)	0.33	6.41	85.25	0.0058	0.00891	1		GOTERM_BP_ALL	cation transmembrane transport	181	2.4	1.9e-13	1.6e-11		CEP WBbt:0005244	18	34	1.8	1.7e-06	1.4e-05		WBGene00000037	ace-3	Y48B6A.8	ENSG00000087085	ACHE
WBGene00000030	abu-7	V	complement(5163396..5164759)	0.35	6.66	101.34	0.00432	0.00675	1		GOTERM_BP_ALL	chloride transport	62	0.8	2.6e-13	2.1e-11		AIA WBbt:0006812	13	26	2	2.3e-06	1.8e-05		WBGene00000038	ace-4	Y48B6A.7	ENSG00000087085	ACHE
WBGene00000031	abu-8	V	complement(5163269..5194608)	0.29	2.9	7.47	8.49e-05	0.000164	1		GOTERM_BP_ALL	response to biotic stimulus	88	1.2	1.4e-12	1.1e-10		IL2VR WBbt:0004537	21	37	1.8	2.3e-06	1.8e-05		WBGene00000035	ace-1	W09B12.1	ENSG00000114200	BCHE
WBGene00077503	AC3.12	V	complement(10378982..10379364)	1.46	3.83	14.25	0.000159	0.000297	1		GOTERM_BP_ALL	defense response to other organism	86	1.1	1.8e-12	1.4e-10		AUA WBbt:0006817	15	28	1.9	3.6e-06	2.7e-05		WBGene00000036	ace-2	Y44E3A.2	ENSG00000114200	BCHE
WBGene00007071	AC3.5	V	10388402..10393504	24.06	1.82	3.54	1.69e-18	1.78e-17	3.31e-14		GOTERM_BP_ALL	cellular component morphogenesis	244	3.2	1.9e-12	1.4e-10		phasmid sensillum WBbt:0005425	130	170	1.3	3.8e-06	2.7e-05		WBGene00000037	ace-3	Y48B6A.8	ENSG00000114200	BCHE
WBGene00014997	AC7.3	IV	5111839..5112917	3.5	7.29	155.96	8.75e-09	2.74e-08	0.000171		GOTERM_BP_ALL	cell surface receptor signaling pathway	183	2.4	2.3e-12	1.7e-10		DVA WBbt:0004823	21	37	1.8	4.6e-06	3.3e-05		WBGene00000038	ace-4	Y48B6A.7	ENSG00000114200	BCHE
WBGene00043988	AC8.10	X	complement(237496..239177)	1.65	1.41	2.66	2.68e-05	5.49e-05	0.53		GOTERM_BP_ALL	response to other organism	87	1.2	2.7e-12	2e-10		AVB WBbt:0005841	14	27	1.9	7.2e-06	5e-05		WBGene00000039	acn-1	C42D8.5	ENSG00000130234	ACE2
WBGene00043989	AC8.11	X	complement(236067..236810)	1.78	1.21	2.32	0.00306	0.00488	1		GOTERM_BP_ALL	response to external biotic stimulus	87	1.2	2.7e-12	2e-10		ALN WBbt:0006851	15	28	1.9	8.4e-06	5.7e-05		WBGene00000039	acn-1	C42D8.5	ENSG00000147003	TMEM27
WBGene00043990	AC8.12	X	239849..240779	1.34	1.21	2.31	0.00519	0.00802	1		GOTERM_BP_ALL	sodium ion transport	53	0.7	1.3e-11	9.2e-10		outer labial sensillum WBbt:0005501	1100	1223	1.1	1.3e-05	8.8e-05		WBGene00000039	acn-1	C42D8.5	ENSG00000159640	ACE
WBGene00007075	AC8.3	X	complement(228080..229761)	1.54	1.46	2.75	3.46e-05	6.99e-05	0.68		GOTERM_BP_ALL	stabilization of membrane potential	39	0.5	2e-11	1.4e-09		DVC WBbt:0004821	14	26	1.9	1.4e-05	9.2e-05		WBGene00000039	acn-1	C42D8.5	ENSG00000264813	None
WBGene00007076	AC8.4	X	complement(226651..227394)	1.83	1.13	2.18	0.00149	0.00246	1		GOTERM_BP_ALL	monovalent inorganic cation transport	127	1.7	2.1e-11	1.4e-09		excretory system WBbt:0005736	370	429	1.2	2.1e-05	0.00014		WBGene00000042	acr-2	K11G12.2	ENSG00000080644	CHRNA3
WBGene00007079	AC8.7	X	230433..231363	1.38	1.29	2.44	0.000752	0.00129	1		GOTERM_BP_ALL	defense response to bacterium	72	1	2.1e-10	1.4e-08		excretory secretory system WBbt:0006850	370	429	1.2	2.4e-05	0.00015		WBGene00000043	acr-3	K11G12.7	ENSG00000080644	CHRNA3
WBGene00018949	acbp-4	III	complement(7308354..7308975)	8.11	3.41	10.66	1.66e-16	1.4e-15	3.25e-12		GOTERM_BP_ALL	regulation of biological quality	533	7.1	5.7e-10	3.6e-08		RMED WBbt:0005027	15	26	1.8	6.5e-05	0.0004		WBGene00000047	acr-8	ZC504.2	ENSG00000080644	CHRNA3
WBGene00010275	acc-1	IV	9658053..9663941	0.93	3.03	8.19	1.13e-10	4.53e-10	2.22e-06		GOTERM_BP_ALL	response to bacterium	72	1	6.1e-10	3.9e-08		SDQL WBbt:0004993	15	27	1.7	7e-05	0.00042		WBGene00000051	acr-12	R01E6.4	ENSG00000080644	CHRNA3
WBGene00008280	acc-2	IV	9016788..9019101	0.52	2.73	6.63	1.46e-05	3.09e-05	0.29		GOTERM_BP_ALL	peptidyl-tyrosine phosphorylation	58	0.8	8.1e-10	5e-08		PHA WBbt:0007807	52	73	1.4	0.0001	0.00061		WBGene00002974	lev-1	F09E8.7	ENSG00000080644	CHRNA3
WBGene00018880	acc-3	X	complement(4722877..4727481)	0.34	3.13	8.74	8.19e-06	1.78e-05	0.16		GOTERM_BP_ALL	sodium ion transmembrane transport	42	0.6	1.5e-09	8.9e-08		excretory cell WBbt:0005812	330	381	1.2	0.00011	0.00065		WBGene00002975	lev-8	C35C5.5	ENSG00000080644	CHRNA3
WBGene00012099	acc-4	III	complement(13480665..13484155)	0.85	1.5	2.83	0.000298	0.000539	1		GOTERM_BP_ALL	synaptic transmission, cholinergic	58	0.8	1.5e-09	8.9e-08		preanal ganglion WBbt:0005448	90	117	1.3	0.00012	0.00071		WBGene00006765	unc-29	T08G11.5	ENSG00000080644	CHRNA3
WBGene00016064	acd-1	I	4103713..4108045	7.49	5.42	42.84	2.01e-31	8.11e-30	3.94e-27		GOTERM_BP_ALL	peptidyl-tyrosine autophosphorylation	34	0.4	1.9e-09	1.1e-07		PVQ WBbt:0006976	27	42	1.5	0.00012	0.00071		WBGene00006774	unc-38	F21F3.5	ENSG00000080644	CHRNA3
WBGene00016066	acd-2	I	4094179..4098330	6.49	2.92	7.56	2.49e-21	3.49e-20	4.89e-17		GOTERM_BP_ALL	peptidyl-tyrosine modification	58	0.8	2.7e-09	1.6e-07		anal sphincter muscle WBbt:0005798	50	70	1.4	0.00013	0.00071		WBGene00000042	acr-2	K11G12.2	ENSG00000101204	CHRNA4
WBGene00017879	acd-4	V	8638237..8640585	0.31	2.65	6.26	2.43e-05	5e-05	0.48		GOTERM_BP_ALL	phosphate-containing compound metabolic process	462	6.1	3.6e-09	2.1e-07		RMDR WBbt:0005033	16	27	1.7	0.00013	0.00072		WBGene00000043	acr-3	K11G12.7	ENSG00000101204	CHRNA4
WBGene00020903	acd-5	I	complement(3655413..3662183)	4.42	1.03	2.04	0.000368	0.000657	1		GOTERM_BP_ALL	phosphorus metabolic process	462	6.1	4.7e-09	2.6e-07		RMDL WBbt:0005037	16	27	1.7	0.00013	0.00072		WBGene00000047	acr-8	ZC504.2	ENSG00000101204	CHRNA4
WBGene00020419	acdh-4	I	complement(6546615..6548675)	6.41	1.34	2.53	4.15e-05	8.31e-05	0.81		GOTERM_BP_ALL	locomotory behavior	37	0.5	6.7e-09	3.7e-07		SDQR WBbt:0004991	17	28	1.7	0.00014	0.00073		WBGene00000051	acr-12	R01E6.4	ENSG00000101204	CHRNA4
WBGene00016491	acdh-5	I	6784854..6787139	7.1	4.63	24.73	9.41e-25	1.8e-23	1.84e-20		GOTERM_BP_ALL	inorganic cation transmembrane transport	134	1.8	9.2e-09	4.9e-07		ASJ WBbt:0005667	47	66	1.4	0.00016	0.00082		WBGene00002974	lev-1	F09E8.7	ENSG00000101204	CHRNA4
WBGene00015335	acdh-6	III	8561136..8563026	0.72	2.06	4.16	1.97e-05	4.1e-05	0.39		GOTERM_BP_ALL	signaling	808	10.7	9.4e-09	5e-07		cephalic sensillum WBbt:0006920	190	229	1.2	0.00016	0.00082		WBGene00002975	lev-8	C35C5.5	ENSG00000101204	CHRNA4
WBGene00019406	acdh-8	II	5794495..5796185	33.96	5.62	49.32	9.81e-35	5.66e-33	1.92e-30		GOTERM_BP_ALL	single organism signaling	804	10.6	1.1e-08	5.8e-07		HSN WBbt:0006830	50	70	1.4	0.00017	0.00084		WBGene00006765	unc-29	T08G11.5	ENSG00000101204	CHRNA4
WBGene00000035	ace-1	X	16367229..16373789	4.32	1.28	2.44	2.69e-06	6.18e-06	0.05		GOTERM_BP_ALL	cell communication	815	10.8	1.2e-08	6.1e-07		RMEV WBbt:0005021	14	24	1.7	0.00022	0.0011		WBGene00006774	unc-38	F21F3.5	ENSG00000101204	CHRNA4
WBGene00000036	ace-2	I	complement(3302001..3307587)	9.38	2.09	4.27	3.1e-14	1.97e-13	6.08e-10		GOTERM_BP_ALL	protein autophosphorylation	41	0.5	1.6e-08	8e-07		excretory duct cell WBbt:0004540	18	30	1.6	0.00025	0.0012		WBGene00000042	acr-2	K11G12.2	ENSG00000108556	CHRNE
WBGene00000037	ace-3	II	14205633..14210214	0.8	2.65	6.28	7.78e-11	3.18e-10	1.52e-06		GOTERM_BP_ALL	cell projection organization	164	2.2	2.5e-08	1.3e-06		AWCL WBbt:0003827	47	65	1.4	0.00031	0.0015		WBGene00000043	acr-3	K11G12.7	ENSG00000108556	CHRNE
WBGene00000038	ace-4	II	14198046..14205325	0.16	2.83	7.1	0.00108	0.00182	1		GOTERM_BP_ALL	protein homooligomerization	39	0.5	7.3e-08	3.6e-06		AWCR WBbt:0003826	47	65	1.4	0.00031	0.0015		WBGene00000047	acr-8	ZC504.2	ENSG00000108556	CHRNE
WBGene00015295	acl-12	X	complement(7439396..7442577)	31.54	1.5	2.83	1.28e-10	5.09e-10	2.51e-06		GOTERM_BP_ALL	muscle system process	41	0.5	1.3e-07	6.2e-06		ADF WBbt:0005660	38	54	1.4	0.00033	0.0015		WBGene00000051	acr-12	R01E6.4	ENSG00000108556	CHRNE
WBGene00008581	acl-13	IV	12410467..12412219	5.86	4.14	17.64	6.35e-24	1.13e-22	1.24e-19		GOTERM_BP_ALL	cell projection assembly	43	0.6	2.1e-07	9.9e-06		RIC WBbt:0006834	14	24	1.7	0.00042	0.0019		WBGene00002974	lev-1	F09E8.7	ENSG00000108556	CHRNE
WBGene00000039	acn-1	X	complement(5092458..5097067)	2.59	1.34	2.53	3.88e-05	7.78e-05	0.76		GOTERM_BP_ALL	enzyme linked receptor protein signaling pathway	76	1	2.5e-07	1.2e-05		retrovesicular ganglion WBbt:0005656	520	579	1.1	0.00044	0.002		WBGene00002975	lev-8	C35C5.5	ENSG00000108556	CHRNE
WBGene00008566	acox-1.3	I	12946937..12950991	15.64	1.35	2.54	4.37e-08	1.25e-07	0.000857		GOTERM_BP_ALL	protein oligomerization	40	0.5	2.6e-07	1.2e-05		PVD WBbt:0006831	1100	1177	1.1	0.00051	0.0022		WBGene00006765	unc-29	T08G11.5	ENSG00000108556	CHRNE
WBGene00010336	acox-1.6	X	complement(15834052..15838546)	13.83	1.58	2.99	3.65e-12	1.76e-11	7.16e-08		GOTERM_BP_ALL	defense response to Gram-negative bacterium	51	0.7	2.7e-07	1.2e-05		ASK WBbt:0005668	58	78	1.3	0.00052	0.0023		WBGene00006774	unc-38	F21F3.5	ENSG00000108556	CHRNE
WBGene00019060	acox-3	IV	complement(6245341..6248492)	29.5	1.43	2.7	3.55e-11	1.52e-10	6.96e-07		GOTERM_BP_ALL	response to stress	433	5.7	3e-07	1.3e-05		AWB WBbt:0005671	35	50	1.4	0.00058	0.0025		WBGene00000042	acr-2	K11G12.2	ENSG00000117971	CHRNB4
WBGene00022770	acp-1	X	complement(3382868..3385547)	10.08	1.27	2.41	2.93e-06	6.7e-06	0.06		GOTERM_BP_ALL	negative regulation of peptidase activity	42	0.6	4.1e-07	1.8e-05		IL1VL WBbt:0004549	13	22	1.7	0.00072	0.0031		WBGene00000043	acr-3	K11G12.7	ENSG00000117971	CHRNB4
WBGene00008802	acp-2	II	complement(8429959..8432054)	8.73	2.47	5.55	3.47e-19	3.93e-18	6.81e-15		GOTERM_BP_ALL	negative regulation of proteolysis	42	0.6	4.1e-07	1.8e-05		IL1DR WBbt:0004737	13	22	1.7	0.00072	0.0031		WBGene00000047	acr-8	ZC504.2	ENSG00000117971	CHRNB4
WBGene00008801	acp-3	II	complement(8435347..8437135)	1.22	4.17	17.96	2.35e-11	1.02e-10	4.6e-07		GOTERM_BP_ALL	muscle contraction	34	0.4	7.5e-07	3.2e-05		AIM WBbt:0006814	17	27	1.6	0.00074	0.0031		WBGene00000051	acr-12	R01E6.4	ENSG00000117971	CHRNB4
WBGene00022246	acp-7	IV	complement(6428305..6431707)	11.61	1.16	2.23	5.79e-06	1.28e-05	0.11		GOTERM_BP_ALL	negative regulation of hydrolase activity	46	0.6	8.2e-07	3.5e-05		IL1L WBbt:0004553	15	24	1.6	0.00075	0.0031		WBGene00002974	lev-1	F09E8.7	ENSG00000117971	CHRNB4
WBGene00000051	acr-12	X	13532871..13536433	0.91	1.25	2.38	0.000779	0.00133	1		GOTERM_BP_ALL	cilium morphogenesis	39	0.5	9.9e-07	4.2e-05		RMEL WBbt:0005025	13	21	1.6	0.0013	0.0052		WBGene00002975	lev-8	C35C5.5	ENSG00000117971	CHRNB4
WBGene00000058	acr-19	I	complement(9031274..9036695)	0.57	2.34	5.06	1.09e-07	2.97e-07	0.00214		GOTERM_BP_ALL	neurotransmitter transport	46	0.6	1.4e-06	5.6e-05		PVR WBbt:0004072	13	21	1.6	0.0013	0.0052		WBGene00006765	unc-29	T08G11.5	ENSG00000117971	CHRNB4
WBGene00000042	acr-2	X	6702463..6709142	0.4	2.33	5.03	2.03e-05	4.22e-05	0.4		GOTERM_BP_ALL	nonmotile primary cilium assembly	25	0.3	1.7e-06	7.2e-05		RMER WBbt:0005023	13	21	1.6	0.0013	0.0052		WBGene00006774	unc-38	F21F3.5	ENSG00000117971	CHRNB4
WBGene00000059	acr-20	II	complement(14373831..14377890)	0.55	2.97	7.83	1.69e-07	4.5e-07	0.00332		GOTERM_BP_ALL	cilium organization	37	0.5	2.2e-06	8.7e-05		IL1DL WBbt:0004738	13	21	1.6	0.0013	0.0052		WBGene00000042	acr-2	K11G12.2	ENSG00000120903	CHRNA2
WBGene00000060	acr-21	III	6583461..6585617	0.34	1.95	3.86	0.000335	0.000602	1		GOTERM_BP_ALL	cell projection morphogenesis	113	1.5	2.2e-06	8.8e-05		RMDDR WBbt:0005038	14	23	1.6	0.0013	0.0052		WBGene00000043	acr-3	K11G12.7	ENSG00000120903	CHRNA2
WBGene00013534	acr-24	IV	15497567..15510980	0.81	2.5	5.64	7.33e-09	2.32e-08	0.000144		GOTERM_BP_ALL	cilium assembly	36	0.5	2.4e-06	9.3e-05		RMDDL WBbt:0005039	14	23	1.6	0.0013	0.0052		WBGene00000047	acr-8	ZC504.2	ENSG00000120903	CHRNA2
WBGene00043066	acr-25	IV	6464352..6468327	0.24	3.63	12.38	0.000325	0.000584	1		GOTERM_BP_ALL	regulation of peptidase activity	45	0.6	2.5e-06	9.9e-05		IL1R WBbt:0004551	14	23	1.6	0.0013	0.0052		WBGene00000051	acr-12	R01E6.4	ENSG00000120903	CHRNA2
WBGene00000043	acr-3	X	6709538..6712925	0.37	1.88	3.68	0.000216	0.000396	1		GOTERM_BP_ALL	transmembrane receptor protein tyrosine kinase signaling pathway	54	0.7	2.9e-06	0.00011		IL1VR WBbt:0004547	14	22	1.6	0.0013	0.0052		WBGene00002974	lev-1	F09E8.7	ENSG00000120903	CHRNA2
WBGene00000046	acr-7	II	complement(7845662..7849797)	0.31	2.72	6.57	9.95e-05	0.00019	1		GOTERM_BP_ALL	peptidyl-amino acid modification	166	2.2	3.6e-06	0.00014		amphid sensillum WBbt:0005391	1500	1551	1.1	0.0014	0.0053		WBGene00002975	lev-8	C35C5.5	ENSG00000120903	CHRNA2
WBGene00000047	acr-8	X	10412725..10416630	1.53	1.81	3.5	5.78e-07	1.45e-06	0.01		GOTERM_BP_ALL	chitin catabolic process	28	0.4	4e-06	0.00015		postdeirid sensillum WBbt:0005471	22	33	1.5	0.0015	0.0053		WBGene00006765	unc-29	T08G11.5	ENSG00000120903	CHRNA2
WBGene00000048	acr-9	X	complement(13642348..13646898)	0.73	2.01	4.03	1.54e-06	3.65e-06	0.03		GOTERM_BP_ALL	cell part morphogenesis	113	1.5	5.7e-06	0.00021		PDE WBbt:0006747	21	31	1.5	0.0016	0.0058		WBGene00006774	unc-38	F21F3.5	ENSG00000120903	CHRNA2
WBGene00007082	acs-10	V	14146499..14148784	14.16	5.58	47.95	2.98e-28	8.37e-27	5.84e-24		GOTERM_BP_ALL	cellular glucuronidation	42	0.6	6e-06	0.00021		RMDVL WBbt:0005031	17	25	1.5	0.0032	0.011		WBGene00000042	acr-2	K11G12.2	ENSG00000135902	CHRND
WBGene00009106	acs-12	V	20903977..20907433	6.81	1.08	2.11	2.57e-05	5.27e-05	0.5		GOTERM_BP_ALL	flavonoid metabolic process	42	0.6	6e-06	0.00021		thermosensory neuron WBbt:0005838	850	915	1.1	0.0041	0.014		WBGene00000043	acr-3	K11G12.7	ENSG00000135902	CHRND
WBGene00019920	acs-15	II	933018..936989	3.62	5.39	41.96	1.06e-27	2.8e-26	2.08e-23		GOTERM_BP_ALL	flavonoid glucuronidation	42	0.6	6e-06	0.00021		RMDVR WBbt:0005029	16	24	1.5	0.0052	0.018		WBGene00000047	acr-8	ZC504.2	ENSG00000135902	CHRND
WBGene00018579	acs-16	I	1471227..1479920	4	1.38	2.6	1.65e-06	3.9e-06	0.03		GOTERM_BP_ALL	uronic acid metabolic process	42	0.6	6e-06	0.00021		AVA WBbt:0005842	320	352	1.1	0.006	0.02		WBGene00000051	acr-12	R01E6.4	ENSG00000135902	CHRND
WBGene00016716	acs-17	X	complement(5937506..5944510)	16.85	1.37	2.59	7.86e-07	1.94e-06	0.02		GOTERM_BP_ALL	glucuronate metabolic process	42	0.6	6e-06	0.00021		osmosensory neuron WBbt:0008433	56	70	1.3	0.0068	0.023		WBGene00002974	lev-1	F09E8.7	ENSG00000135902	CHRND
WBGene00011173	acs-18	IV	complement(10310772..10313670)	9.64	6.54	93.07	2.49e-38	2.27e-36	4.89e-34		GOTERM_BP_ALL	flavonoid biosynthetic process	42	0.6	6e-06	0.00021		nociceptor neuron WBbt:0008434	56	70	1.3	0.0068	0.023		WBGene00002975	lev-8	C35C5.5	ENSG00000135902	CHRND
WBGene00009221	acs-2	V	15567394..15569889	67.91	2.22	4.64	3.16e-13	1.76e-12	6.19e-09		GOTERM_BP_ALL	chemical synaptic transmission, postsynaptic	31	0.4	6.7e-06	0.00023		BDU WBbt:0006826	17	25	1.4	0.0073	0.024		WBGene00006765	unc-29	T08G11.5	ENSG00000135902	CHRND
WBGene00020343	acs-3	V	1969528..1974514	27.76	4.77	27.34	1.24e-74	1.54e-71	2.43e-70		GOTERM_BP_ALL	phosphorylation	277	3.7	6.9e-06	0.00024		excretory gland cell WBbt:0005776	21	29	1.4	0.011	0.037		WBGene00006774	unc-38	F21F3.5	ENSG00000135902	CHRND
WBGene00022849	acs-6	II	7061999..7064777	9.03	4.63	24.81	5.3e-33	2.52e-31	1.04e-28		GOTERM_BP_ALL	neuron differentiation	144	1.9	8.2e-06	0.00028		pm5 WBbt:0003737	15	21	1.4	0.019	0.063		WBGene00000042	acr-2	K11G12.2	ENSG00000138435	CHRNA1
WBGene00000066	act-4	X	4960553..4964416	951.25	1.51	2.85	1.23e-09	4.29e-09	2.41e-05		GOTERM_BP_ALL	generation of neurons	155	2.1	8.7e-06	0.00029		AWA WBbt:0005670	24	31	1.3	0.03	0.096		WBGene00000043	acr-3	K11G12.7	ENSG00000138435	CHRNA1
WBGene00000068	acy-1	III	4722126..4730919	2.11	1.42	2.67	1.16e-06	2.8e-06	0.02		GOTERM_BP_ALL	regulation of neurotransmitter levels	39	0.5	8.8e-06	0.00029									WBGene00000047	acr-8	ZC504.2	ENSG00000138435	CHRNA1
WBGene00000069	acy-2	V	5976029..5981513	0.45	1.81	3.52	2.82e-06	6.46e-06	0.06		GOTERM_BP_ALL	cell adhesion	46	0.6	8.8e-06	0.00029									WBGene00000051	acr-12	R01E6.4	ENSG00000138435	CHRNA1
WBGene00011878	ador-1	II	complement(12497217..12502878)	0.52	3.31	9.9	4.98e-06	1.11e-05	0.1		GOTERM_BP_ALL	biological adhesion	46	0.6	8.8e-06	0.00029									WBGene00002974	lev-1	F09E8.7	ENSG00000138435	CHRNA1
WBGene00000082	adt-1	X	12678832..12689279	0.89	2.64	6.24	5.13e-16	4.09e-15	1.01e-11		GOTERM_BP_ALL	negative regulation of endopeptidase activity	36	0.5	1.3e-05	0.00041									WBGene00002975	lev-8	C35C5.5	ENSG00000138435	CHRNA1
WBGene00000083	adt-2	X	7585587..7595414	14.79	1.6	3.04	6.33e-14	3.88e-13	1.24e-09		GOTERM_BP_ALL	signal transduction	741	9.8	1.5e-05	0.00049									WBGene00006765	unc-29	T08G11.5	ENSG00000138435	CHRNA1
WBGene00000086	aex-3	X	complement(751211..759732)	2.78	2.76	6.8	2.94e-14	1.87e-13	5.77e-10		GOTERM_BP_ALL	glucosamine-containing compound catabolic process	28	0.4	1.6e-05	0.0005									WBGene00006774	unc-38	F21F3.5	ENSG00000138435	CHRNA1
WBGene00006454	aex-4	X	3729281..3731960	6.84	1.61	3.05	1.81e-07	4.8e-07	0.00355		GOTERM_BP_ALL	amino sugar catabolic process	28	0.4	1.6e-05	0.0005									WBGene00000042	acr-2	K11G12.2	ENSG00000147432	CHRNB3
WBGene00016090	aexr-2	X	complement(6628041..6631537)	0.1	2.14	4.39	0.03	0.05	1		GOTERM_BP_ALL	neurogenesis	157	2.1	1.7e-05	0.00051									WBGene00000043	acr-3	K11G12.7	ENSG00000147432	CHRNB3
WBGene00016625	aff-1	II	complement(6860582..6863752)	0.77	1.86	3.63	9.44e-06	2.04e-05	0.19		GOTERM_BP_ALL	aminoglycan catabolic process	29	0.4	2.7e-05	0.00084									WBGene00000047	acr-8	ZC504.2	ENSG00000147432	CHRNB3
WBGene00007210	agmo-1	III	complement(12793386..12798157)	1.12	1.16	2.23	0.00238	0.00385	1		GOTERM_BP_ALL	regulation of locomotion	93	1.2	3.1e-05	0.00093									WBGene00000051	acr-12	R01E6.4	ENSG00000147432	CHRNB3
WBGene00018304	agr-1	II	complement(6760684..6775176)	0.67	1.59	3.02	8.69e-07	2.13e-06	0.02		GOTERM_BP_ALL	mechanosensory behavior	24	0.3	4.1e-05	0.0012									WBGene00002974	lev-1	F09E8.7	ENSG00000147432	CHRNB3
WBGene00007084	AH10.3	V	complement(14144030..14145411)	0.75	1.58	2.99	0.01	0.02	1		GOTERM_BP_ALL	organonitrogen compound catabolic process	70	0.9	4.1e-05	0.0012									WBGene00002975	lev-8	C35C5.5	ENSG00000147432	CHRNB3
WBGene00007081	AH6.3	II	9519055..9520205	8.29	5.75	53.72	1.14e-26	2.68e-25	2.23e-22		GOTERM_BP_ALL	modulation of synaptic transmission	30	0.4	4.3e-05	0.0013									WBGene00006765	unc-29	T08G11.5	ENSG00000147432	CHRNB3
WBGene00015000	AH9.4	X	complement(2271025..2274337)	0.15	1.64	3.11	0.03	0.04	1		GOTERM_BP_ALL	nervous system development	172	2.3	5e-05	0.0015									WBGene00006774	unc-38	F21F3.5	ENSG00000147432	CHRNB3
WBGene00044701	AH9.6	X	complement(2263176..2267472)	1.42	2.58	5.98	2.59e-08	7.64e-08	0.000508		GOTERM_BP_ALL	response to mechanical stimulus	28	0.4	5.4e-05	0.0016									WBGene00000042	acr-2	K11G12.2	ENSG00000147434	CHRNA6
WBGene00000100	ajm-1	X	9078945..9113613	18.02	1.75	3.37	4.39e-19	4.93e-18	8.61e-15		GOTERM_BP_ALL	regulation of endopeptidase activity	39	0.5	5.6e-05	0.0016									WBGene00000043	acr-3	K11G12.7	ENSG00000147434	CHRNA6
WBGene00000103	akt-2	X	14147700..14152070	10.53	1.52	2.88	9.56e-11	3.87e-10	1.87e-06		GOTERM_BP_ALL	response to stimulus	1187	15.7	6.7e-05	0.0019									WBGene00000047	acr-8	ZC504.2	ENSG00000147434	CHRNA6
WBGene00011910	alg-3	IV	11704246..11708264	13.07	6.09	68.08	2.91e-41	3.83e-39	5.71e-37		GOTERM_BP_ALL	G-protein coupled receptor signaling pathway, coupled to cyclic nucleotide second messenger	29	0.4	8.4e-05	0.0024									WBGene00000051	acr-12	R01E6.4	ENSG00000147434	CHRNA6
WBGene00006449	alg-4	III	complement(9887210..9891458)	13.48	5.98	63.16	5.63e-39	5.56e-37	1.1e-34		GOTERM_BP_ALL	feeding behavior	46	0.6	9.4e-05	0.0026									WBGene00002974	lev-1	F09E8.7	ENSG00000147434	CHRNA6
WBGene00000111	alh-5	V	complement(1996100..1999581)	13.02	1.92	3.78	8.03e-11	3.28e-10	1.57e-06		GOTERM_BP_ALL	response to fungus	21	0.3	9.7e-05	0.0027									WBGene00002975	lev-8	C35C5.5	ENSG00000147434	CHRNA6
WBGene00044330	alr-1	X	complement(11121916..11125615)	2.15	1.68	3.2	1.02e-08	3.18e-08	0.000201		GOTERM_BP_ALL	cyclic nucleotide biosynthetic process	31	0.4	0.00011	0.0029									WBGene00006765	unc-29	T08G11.5	ENSG00000147434	CHRNA6
WBGene00018594	aman-3	I	5324511..5330222	5.54	2.69	6.46	2.18e-22	3.34e-21	4.27e-18		GOTERM_BP_ALL	cyclic purine nucleotide metabolic process	31	0.4	0.00011	0.0029									WBGene00006774	unc-38	F21F3.5	ENSG00000147434	CHRNA6
WBGene00016415	ampd-1	II	5203322..5209799	62.33	1.02	2.03	2.04e-07	5.36e-07	0.00399		GOTERM_BP_ALL	mating behavior	33	0.4	0.00013	0.0036									WBGene00000042	acr-2	K11G12.2	ENSG00000160716	CHRNB2
WBGene00010272	amph-1	IV	complement(9644245..9647934)	30.87	1.14	2.2	7.05e-09	2.23e-08	0.000138		GOTERM_BP_ALL	mating	35	0.5	0.00015	0.0041									WBGene00000043	acr-3	K11G12.7	ENSG00000160716	CHRNB2
WBGene00000133	amt-1	X	4571448..4573914	7.46	1.71	3.27	1.99e-05	4.14e-05	0.39		GOTERM_BP_ALL	cyclic nucleotide metabolic process	31	0.4	0.00017	0.0046									WBGene00000047	acr-8	ZC504.2	ENSG00000160716	CHRNB2
WBGene00000134	amt-2	IV	13042391..13046858	0.28	2.14	4.41	0.000711	0.00122	1		GOTERM_BP_ALL	dicarboxylic acid transport	13	0.2	0.00018	0.0047									WBGene00000051	acr-12	R01E6.4	ENSG00000160716	CHRNB2
WBGene00000135	amt-3	II	complement(8363196..8369159)	1.08	1.69	3.22	1.11e-06	2.68e-06	0.02		GOTERM_BP_ALL	response to abiotic stimulus	109	1.4	0.00018	0.0047									WBGene00002974	lev-1	F09E8.7	ENSG00000160716	CHRNB2
WBGene00000138	amx-2	I	complement(12759545..12764960)	10.95	1.36	2.57	7.7e-09	2.43e-08	0.000151		GOTERM_BP_ALL	neuron development	130	1.7	0.0002	0.0052									WBGene00002975	lev-8	C35C5.5	ENSG00000160716	CHRNB2
WBGene00000140	anc-1	I	4321095..4359080	8.91	1.68	3.2	6.77e-08	1.89e-07	0.00133		GOTERM_BP_ALL	second-messenger-mediated signaling	20	0.3	0.0002	0.0052									WBGene00006765	unc-29	T08G11.5	ENSG00000160716	CHRNB2
WBGene00011573	anmt-3	V	complement(9956879..9958331)	28.77	2.08	4.24	4.11e-11	1.75e-10	8.06e-07		GOTERM_BP_ALL	defense response to fungus	20	0.3	0.0002	0.0052									WBGene00006774	unc-38	F21F3.5	ENSG00000160716	CHRNB2
WBGene00010138	anoh-1	III	13246578..13253615	0.15	2.01	4.04	0.00179	0.00293	1		GOTERM_BP_ALL	cognition	38	0.5	0.00022	0.0055									WBGene00000042	acr-2	K11G12.2	ENSG00000169684	CHRNA5
WBGene00013326	anoh-2	IV	14658319..14675141	2.31	1.96	3.9	6.8e-10	2.45e-09	1.33e-05		GOTERM_BP_ALL	taxis	93	1.2	0.00027	0.0067									WBGene00000043	acr-3	K11G12.7	ENSG00000169684	CHRNA5
WBGene00007057	ant-1.2	I	complement(6729996..6730959)	0.47	1.49	2.81	0.00625	0.00957	1		GOTERM_BP_ALL	chitin metabolic process	31	0.4	0.00027	0.0068									WBGene00000047	acr-8	ZC504.2	ENSG00000169684	CHRNA5
WBGene00010485	ant-1.3	IV	complement(9708170..9709305)	26.99	4.35	20.45	1.76e-38	1.63e-36	3.45e-34		GOTERM_BP_ALL	cell surface receptor signaling pathway involved in cell-cell signaling	51	0.7	0.00031	0.0076									WBGene00000051	acr-12	R01E6.4	ENSG00000169684	CHRNA5
WBGene00020140	ant-1.4	IV	complement(8459178..8460327)	25.19	5.78	54.81	1.14e-30	4.24e-29	2.23e-26		GOTERM_BP_ALL	regulation of behavior	54	0.7	0.00034	0.0085									WBGene00002974	lev-1	F09E8.7	ENSG00000169684	CHRNA5
WBGene00000149	apl-1	X	complement(5112422..5116866)	120.19	1.89	3.71	6.95e-22	1.02e-20	1.36e-17		GOTERM_BP_ALL	carbohydrate derivative catabolic process	48	0.6	0.00036	0.0087									WBGene00002975	lev-8	C35C5.5	ENSG00000169684	CHRNA5
WBGene00000150	apm-1	I	complement(5342180..5344724)	36.21	1.5	2.83	4.01e-13	2.2e-12	7.86e-09		GOTERM_BP_ALL	calcium ion-regulated exocytosis of neurotransmitter	11	0.1	0.00036	0.0087									WBGene00006765	unc-29	T08G11.5	ENSG00000169684	CHRNA5
WBGene00000166	apt-9	X	11068527..11071925	0.51	2.39	5.23	9.4e-08	2.58e-07	0.00184		GOTERM_BP_ALL	regulation of calcium ion-dependent exocytosis	11	0.1	0.00036	0.0087									WBGene00006774	unc-38	F21F3.5	ENSG00000169684	CHRNA5
WBGene00019424	aptf-1	II	6454974..6456440	0.13	3.02	8.13	0.02	0.03	1		GOTERM_BP_ALL	regulation of regulated secretory pathway	11	0.1	0.00036	0.0087									WBGene00000042	acr-2	K11G12.2	ENSG00000170175	CHRNB1
WBGene00000170	aqp-2	II	complement(9258913..9261994)	113.98	2.86	7.27	6.49e-45	1.32e-42	1.27e-40		GOTERM_BP_ALL	cGMP biosynthetic process	25	0.3	0.00039	0.0091									WBGene00000043	acr-3	K11G12.7	ENSG00000170175	CHRNB1
WBGene00000171	aqp-3	IV	complement(10961355..10966459)	1.46	1.07	2.1	0.00354	0.00559	1		GOTERM_BP_ALL	cGMP metabolic process	25	0.3	0.00039	0.0091									WBGene00000047	acr-8	ZC504.2	ENSG00000170175	CHRNB1
WBGene00000175	aqp-7	X	3025505..3026976	163.39	1.13	2.19	3.3e-08	9.59e-08	0.000647		GOTERM_BP_ALL	neuron projection development	118	1.6	0.00039	0.0091									WBGene00000051	acr-12	R01E6.4	ENSG00000170175	CHRNB1
WBGene00000176	aqp-8	X	complement(4702965..4704970)	55.98	1.47	2.77	1.32e-05	2.81e-05	0.26		GOTERM_BP_ALL	neuron-neuron synaptic transmission	20	0.3	0.00039	0.0091									WBGene00002974	lev-1	F09E8.7	ENSG00000170175	CHRNB1
WBGene00000185	arg-1	X	1786907..1788405	0.19	3.68	12.81	0.00458	0.00714	1		GOTERM_BP_ALL	epithelial cell development	18	0.2	0.00046	0.011									WBGene00002975	lev-8	C35C5.5	ENSG00000170175	CHRNB1
WBGene00000188	arl-3	II	14606472..14608342	0.67	2.64	6.22	2.41e-07	6.32e-07	0.00473		GOTERM_BP_ALL	response to alkaloid	13	0.2	0.0005	0.012									WBGene00006765	unc-29	T08G11.5	ENSG00000170175	CHRNB1
WBGene00000193	arl-6	III	complement(4813309..4814814)	0.76	4.56	23.6	0.000498	0.000874	1		GOTERM_BP_ALL	response to osmotic stress	29	0.4	0.00056	0.013									WBGene00006774	unc-38	F21F3.5	ENSG00000170175	CHRNB1
WBGene00020205	arrd-1	II	627506..628662	5.14	2.37	5.16	2.26e-09	7.62e-09	4.43e-05		GOTERM_BP_ALL	epithelial cell differentiation	22	0.3	0.00056	0.013									WBGene00000042	acr-2	K11G12.2	ENSG00000196811	CHRNG
WBGene00010268	arrd-10	II	12938869..12943867	6.75	1.46	2.75	1.6e-07	4.26e-07	0.00313		GOTERM_BP_ALL	negative regulation of catalytic activity	54	0.7	0.00059	0.013									WBGene00000043	acr-3	K11G12.7	ENSG00000196811	CHRNG
WBGene00011052	arrd-11	II	13763427..13765552	1.07	4.01	16.14	1.8e-09	6.16e-09	3.53e-05		GOTERM_BP_ALL	glucosamine-containing compound metabolic process	31	0.4	0.00063	0.014									WBGene00000047	acr-8	ZC504.2	ENSG00000196811	CHRNG
WBGene00011053	arrd-12	II	13766318..13768322	0.49	4.31	19.87	0.000953	0.00162	1		GOTERM_BP_ALL	presynaptic process involved in chemical synaptic transmission	28	0.4	0.00065	0.014									WBGene00000051	acr-12	R01E6.4	ENSG00000196811	CHRNG
WBGene00011055	arrd-14	II	13752316..13756267	19.99	1.38	2.61	4.29e-09	1.4e-08	8.41e-05		GOTERM_BP_ALL	learning or memory	35	0.5	0.00072	0.016									WBGene00002974	lev-1	F09E8.7	ENSG00000196811	CHRNG
WBGene00014033	arrd-15	III	8930036..8936682	1.01	1.12	2.17	0.00122	0.00204	1		GOTERM_BP_ALL	defense response to Gram-positive bacterium	24	0.3	0.00072	0.016									WBGene00002975	lev-8	C35C5.5	ENSG00000196811	CHRNG
WBGene00011732	arrd-17	III	complement(13626994..13630808)	9.39	1.4	2.64	1.3e-07	3.5e-07	0.00255		GOTERM_BP_ALL	response to organonitrogen compound	30	0.4	0.00073	0.016									WBGene00006765	unc-29	T08G11.5	ENSG00000196811	CHRNG
WBGene00020612	arrd-22	V	3410520..3412858	7.56	1.74	3.35	5.36e-11	2.24e-10	1.05e-06		GOTERM_BP_ALL	regulation of secretion	29	0.4	0.00084	0.018									WBGene00006774	unc-38	F21F3.5	ENSG00000196811	CHRNG
WBGene00020323	arrd-23	X	4885951..4889575	1.01	1.13	2.2	0.00199	0.00324	1		GOTERM_BP_ALL	male mating behavior	28	0.4	0.00098	0.021									WBGene00000059	acr-20	R06A4.10	ENSG00000149305	HTR3B
WBGene00009852	arrd-24	X	complement(13979240..13980515)	3.54	4.22	18.66	3.26e-16	2.67e-15	6.39e-12		GOTERM_BP_ALL	gas transport	15	0.2	0.0011	0.024									WBGene00000061	lgc-11	F48E3.7	ENSG00000149305	HTR3B
WBGene00007296	arrd-25	X	14033794..14037447	21.17	1.76	3.39	1.61e-16	1.37e-15	3.16e-12		GOTERM_BP_ALL	oxygen transport	15	0.2	0.0011	0.024									WBGene00000951	deg-3	K03B8.9	ENSG00000149305	HTR3B
WBGene00019873	arrd-26	IV	2066200..2071741	1.45	2.42	5.34	1.1e-08	3.39e-08	0.000215		GOTERM_BP_ALL	signal release from synapse	27	0.4	0.0011	0.024									WBGene00000955	des-2	T26H10.1	ENSG00000149305	HTR3B
WBGene00009853	arrd-27	X	13980840..13981629	0.7	6.62	98.65	0.00432	0.00675	1		GOTERM_BP_ALL	neurotransmitter secretion	27	0.4	0.0011	0.024									WBGene00008997	lgc-31	F21A3.7	ENSG00000149305	HTR3B
WBGene00006429	arrd-3	II	9412565..9414144	0.84	1.55	2.93	0.000561	0.000977	1		GOTERM_BP_ALL	regulation of eating behavior	27	0.4	0.0011	0.024									WBGene00011354	lgc-13	T01H10.1	ENSG00000149305	HTR3B
WBGene00014159	arrd-4	II	complement(9837089..9838305)	2.85	2.79	6.9	2e-10	7.77e-10	3.92e-06		GOTERM_BP_ALL	learning	27	0.4	0.0011	0.024									WBGene00011355	lgc-14	T01H10.2	ENSG00000149305	HTR3B
WBGene00014161	arrd-5	II	9835221..9836925	0.27	2.31	4.98	0.01	0.02	1		GOTERM_BP_ALL	adenylate cyclase-modulating G-protein coupled receptor signaling pathway	24	0.3	0.0012	0.024									WBGene00012857	pbo-5	Y44A6E.1	ENSG00000149305	HTR3B
WBGene00009579	arrd-6	II	11142751..11150381	1.27	2.79	6.91	2.23e-11	9.77e-11	4.38e-07		GOTERM_BP_ALL	regulation of exocytosis	14	0.2	0.0012	0.024									WBGene00013534	acr-24	Y73F8A.30	ENSG00000149305	HTR3B
WBGene00012467	arrd-8	II	12065085..12067568	1.13	2.97	7.83	4.76e-07	1.2e-06	0.00934		GOTERM_BP_ALL	intraciliary transport	14	0.2	0.0012	0.024									WBGene00013655	lgc-19	Y105C5B.16	ENSG00000149305	HTR3B
WBGene00008843	arrd-9	II	complement(12479590..12480910)	1.77	1.08	2.12	0.00138	0.00229	1		GOTERM_BP_ALL	response to nicotine	12	0.2	0.0012	0.024									WBGene00015412	lgc-9	C04C3.2	ENSG00000149305	HTR3B
WBGene00010769	asah-1	I	12505028..12508064	100.41	3.25	9.51	6.13e-30	2.07e-28	1.2e-25		GOTERM_BP_ALL	eating behavior	36	0.5	0.0012	0.024									WBGene00017375	pbo-6	F11C7.1	ENSG00000149305	HTR3B
WBGene00006423	asd-2	I	complement(6877080..6888217)	8.28	1.64	3.12	5.71e-11	2.38e-10	1.12e-06		GOTERM_BP_ALL	negative regulation of molecular function	56	0.7	0.0015	0.03									WBGene00019069	lgc-30	F58H7.3	ENSG00000149305	HTR3B
WBGene00022815	asic-1	I	3769681..3773876	0.52	3.41	10.62	6.14e-10	2.22e-09	1.2e-05		GOTERM_BP_ALL	regulation of secretion by cell	25	0.3	0.0015	0.03									WBGene00020048	lgc-12	R13A5.4	ENSG00000149305	HTR3B
WBGene00012137	asic-2	I	7480108..7483392	0.33	4.93	30.57	0.000105	0.000199	1		GOTERM_BP_ALL	striated muscle contraction	17	0.2	0.0018	0.035									WBGene00020236	lgc-1	T05B4.1	ENSG00000149305	HTR3B
WBGene00000211	asm-1	II	6910031..6912697	12.43	1.21	2.31	3.66e-07	9.38e-07	0.00718		GOTERM_BP_ALL	regulation of pharyngeal pumping	23	0.3	0.0021	0.041									WBGene00000059	acr-20	R06A4.10	ENSG00000166736	HTR3A
WBGene00000212	asm-2	X	complement(11321079..11324251)	23.42	2.55	5.87	1.07e-31	4.42e-30	2.09e-27		GOTERM_BP_ALL	regulation of system process	22	0.3	0.0024	0.047									WBGene00000061	lgc-11	F48E3.7	ENSG00000166736	HTR3A
WBGene00000213	asm-3	IV	complement(520214..523809)	5.72	5.64	49.71	2.49e-23	4.17e-22	4.87e-19		GOTERM_BP_ALL	axon development	101	1.3	0.0025	0.049									WBGene00000951	deg-3	K03B8.9	ENSG00000166736	HTR3A
WBGene00003816	asns-1	V	8546128..8548880	0.68	1.39	2.62	7.96e-05	0.000154	1		GOTERM_BP_ALL	response to endogenous stimulus	145	1.9	0.0026	0.049									WBGene00000955	des-2	T26H10.1	ENSG00000166736	HTR3A
WBGene00019730	asns-2	X	complement(8748434..8750969)	84.26	3.49	11.24	6.28e-34	3.27e-32	1.23e-29		GOTERM_BP_ALL	turning behavior involved in mating	13	0.2	0.0026	0.049									WBGene00008997	lgc-31	F21A3.7	ENSG00000166736	HTR3A
WBGene00017678	asp-12	V	8269254..8272058	213.86	1.01	2.01	0.00451	0.00703	1		GOTERM_BP_ALL	turning behavior	13	0.2	0.0026	0.049									WBGene00011354	lgc-13	T01H10.1	ENSG00000166736	HTR3A
WBGene00019619	asp-14	X	complement(6444189..6446664)	113.39	2.03	4.08	3.21e-13	1.79e-12	6.3e-09		GOTERM_BP_ALL	cellular protein modification process	458	6.1	0.0026	0.05									WBGene00011355	lgc-14	T01H10.2	ENSG00000166736	HTR3A
WBGene00012683	asp-17	V	complement(19035753..19037320)	24.83	4.66	25.25	2.77e-39	2.81e-37	5.43e-35		GOTERM_BP_ALL	protein modification process	458	6.1	0.0026	0.05									WBGene00012857	pbo-5	Y44A6E.1	ENSG00000166736	HTR3A
WBGene00000219	asp-6	V	complement(8267511..8268937)	3190.09	1.31	2.48	8.93e-07	2.18e-06	0.02		GOTERM_BP_ALL	action potential	10	0.1	0.0027	0.051									WBGene00013534	acr-24	Y73F8A.30	ENSG00000166736	HTR3A
WBGene00019105	asp-8	V	3024520..3027931	27.46	2.51	5.71	4.73e-16	3.8e-15	9.27e-12		GOTERM_BP_ALL	calcium ion transmembrane transport	21	0.3	0.0028	0.052									WBGene00013655	lgc-19	Y105C5B.16	ENSG00000166736	HTR3A
WBGene00015700	asp-9	IV	6185888..6189205	0.18	3.59	12.04	0.00657	0.01	1		GOTERM_BP_ALL	regulation of ion transmembrane transport	26	0.3	0.0029	0.053									WBGene00015412	lgc-9	C04C3.2	ENSG00000166736	HTR3A
WBGene00020368	ast-1	II	complement(4127848..4134867)	0.71	1.6	3.03	0.000177	0.000329	1		GOTERM_BP_ALL	regulation of transmembrane transport	26	0.3	0.0029	0.053									WBGene00017375	pbo-6	F11C7.1	ENSG00000166736	HTR3A
WBGene00021059	atat-2	X	5849104..5851971	4.01	1.69	3.23	3.45e-09	1.14e-08	6.77e-05		GOTERM_BP_ALL	carboxylic acid transport	34	0.4	0.0031	0.056									WBGene00019069	lgc-30	F58H7.3	ENSG00000166736	HTR3A
WBGene00000220	atf-2	II	8751986..8753939	2.47	2.45	5.48	7.5e-10	2.68e-09	1.47e-05		GOTERM_BP_ALL	calcium ion transport	27	0.4	0.0035	0.064									WBGene00020048	lgc-12	R13A5.4	ENSG00000166736	HTR3A
WBGene00000222	atf-6	X	12480948..12484904	7	1.02	2.03	0.0001	0.000191	1		GOTERM_BP_ALL	regulation of feeding behavior	27	0.4	0.0035	0.064									WBGene00020236	lgc-1	T05B4.1	ENSG00000166736	HTR3A
WBGene00019748	atg-2	X	6809104..6817266	6.8	2.67	6.35	8.79e-24	1.54e-22	1.72e-19		GOTERM_BP_ALL	organic anion transport	40	0.5	0.0037	0.066									WBGene00000059	acr-20	R06A4.10	ENSG00000178084	HTR3C
WBGene00000224	atgp-1	IV	17269342..17272183	22.8	1.28	2.43	9.29e-10	3.29e-09	1.82e-05		GOTERM_BP_ALL	regulation of nervous system development	36	0.5	0.004	0.071									WBGene00000061	lgc-11	F48E3.7	ENSG00000178084	HTR3C
WBGene00000225	atgp-2	II	complement(14640096..14644083)	14.05	1.07	2.1	9.23e-07	2.25e-06	0.02		GOTERM_BP_ALL	regulation of ion transport	34	0.4	0.0041	0.073									WBGene00000951	deg-3	K03B8.9	ENSG00000178084	HTR3C
WBGene00012763	atln-2	IV	14981609..14996306	1.17	3.09	8.49	2.93e-11	1.27e-10	5.74e-07		GOTERM_BP_ALL	sensory perception of mechanical stimulus	14	0.2	0.0045	0.078									WBGene00000955	des-2	T26H10.1	ENSG00000178084	HTR3C
WBGene00000228	atn-1	V	12478413..12484442	57.23	1.32	2.5	2.4e-09	8.06e-09	4.7e-05		GOTERM_BP_ALL	chemotaxis	82	1.1	0.0045	0.078									WBGene00008997	lgc-31	F21A3.7	ENSG00000178084	HTR3C
WBGene00000232	avr-14	I	complement(5967250..5973320)	2.8	2.23	4.69	1.32e-11	5.93e-11	2.59e-07		GOTERM_BP_ALL	signal release	27	0.4	0.005	0.086									WBGene00011354	lgc-13	T01H10.1	ENSG00000178084	HTR3C
WBGene00000233	avr-15	V	complement(13498786..13511718)	8.32	2.41	5.32	6.95e-20	8.44e-19	1.36e-15		GOTERM_BP_ALL	synaptic vesicle exocytosis	17	0.2	0.005	0.087									WBGene00011355	lgc-14	T01H10.2	ENSG00000178084	HTR3C
WBGene00010497	axl-1	I	8513919..8517535	0.87	1.32	2.5	0.000206	0.000379	1		GOTERM_BP_ALL	negative regulation of turning behavior involved in mating	7	0.1	0.0054	0.092									WBGene00012857	pbo-5	Y44A6E.1	ENSG00000178084	HTR3C
WBGene00007104	B0024.15	V	10289721..10291710	0.36	3.6	12.09	2.11e-05	4.38e-05	0.41		GOTERM_BP_ALL	negative regulation of male mating behavior	7	0.1	0.0054	0.092									WBGene00013534	acr-24	Y73F8A.30	ENSG00000178084	HTR3C
WBGene00007096	B0024.3	V	10287564..10289272	1.41	1.22	2.33	0.00154	0.00254	1		GOTERM_BP_ALL	regulation of turning behavior involved in mating	7	0.1	0.0054	0.092									WBGene00013655	lgc-19	Y105C5B.16	ENSG00000178084	HTR3C
WBGene00007097	B0024.4	V	10297399..10298865	13.2	4.04	16.5	1.15e-27	3.02e-26	2.25e-23		GOTERM_BP_ALL	hyperosmotic response	16	0.2	0.0058	0.099									WBGene00015412	lgc-9	C04C3.2	ENSG00000178084	HTR3C
WBGene00194700	B0025.5	I	complement(6024150..6025014)	72.8	6.1	68.43	2.61e-42	3.9e-40	5.12e-38		GOTERM_BP_ALL	cellular developmental process	469	6.2	0.0062	0.1									WBGene00017375	pbo-6	F11C7.1	ENSG00000178084	HTR3C
WBGene00015002	B0034.1	II	5970105..5972658	8.81	2.88	7.38	1.44e-14	9.52e-14	2.82e-10		GOTERM_BP_ALL	cell-substrate adhesion	8	0.1	0.0063	0.11									WBGene00019069	lgc-30	F58H7.3	ENSG00000178084	HTR3C
WBGene00015004	B0034.4	II	complement(5968079..5969058)	1.57	6.12	69.33	1.41e-06	3.35e-06	0.03		GOTERM_BP_ALL	ionotropic glutamate receptor signaling pathway	9	0.1	0.0065	0.11									WBGene00020048	lgc-12	R13A5.4	ENSG00000178084	HTR3C
WBGene00015005	B0034.5	II	complement(5972856..5974966)	0.8	2.08	4.22	8.46e-05	0.000163	1		GOTERM_BP_ALL	glutamate receptor signaling pathway	14	0.2	0.0077	0.13									WBGene00020236	lgc-1	T05B4.1	ENSG00000178084	HTR3C
WBGene00007112	B0035.13	IV	complement(11304721..11306762)	97.39	1.15	2.21	7.1e-08	1.98e-07	0.00139		GOTERM_BP_ALL	stress response to metal ion	14	0.2	0.0077	0.13									WBGene00000059	acr-20	R06A4.10	ENSG00000186038	HTR3E
WBGene00015006	B0041.1	I	4664499..4665331	1.95	8.01	257.49	0.00053	0.000927	1		GOTERM_BP_ALL	amino sugar metabolic process	31	0.4	0.0086	0.14									WBGene00000061	lgc-11	F48E3.7	ENSG00000186038	HTR3E
WBGene00007115	B0198.2	X	12028711..12031498	2.44	2.68	6.43	2.69e-13	1.51e-12	5.27e-09		GOTERM_BP_ALL	neuron projection morphogenesis	75	1	0.0088	0.14									WBGene00000951	deg-3	K03B8.9	ENSG00000186038	HTR3E
WBGene00015024	B0205.10	I	10708363..10710376	15.77	5.36	41.15	3.09e-27	7.77e-26	6.06e-23		GOTERM_BP_ALL	neuromuscular synaptic transmission	13	0.2	0.0089	0.14									WBGene00000955	des-2	T26H10.1	ENSG00000186038	HTR3E
WBGene00044644	B0205.13	I	complement(10727755..10728808)	67.85	1.2	2.29	0.00139	0.0023	1		GOTERM_BP_ALL	response to nitrogen compound	37	0.5	0.0095	0.15									WBGene00008997	lgc-31	F21A3.7	ENSG00000186038	HTR3E
WBGene00044646	B0205.14	I	10726903..10727364	8.53	3.12	8.71	9.04e-12	4.15e-11	1.77e-07		GOTERM_BP_ALL	dopamine receptor signaling pathway	12	0.2	0.01	0.16									WBGene00011354	lgc-13	T01H10.1	ENSG00000186038	HTR3E
WBGene00015019	B0205.4	I	complement(10741368..10744445)	0.31	3.29	9.81	0.000165	0.000308	1		GOTERM_BP_ALL	cell morphogenesis involved in neuron differentiation	73	1	0.011	0.18									WBGene00011355	lgc-14	T01H10.2	ENSG00000186038	HTR3E
WBGene00015026	B0207.1	I	5965062..5967211	1.72	4.66	25.25	1.38e-15	1.04e-14	2.71e-11		GOTERM_BP_ALL	regulation of cell development	37	0.5	0.012	0.19									WBGene00012857	pbo-5	Y44A6E.1	ENSG00000186038	HTR3E
WBGene00015033	B0207.10	I	complement(5959008..5959526)	1.43	1.71	3.27	0.00452	0.00704	1		GOTERM_BP_ALL	regulation of neurogenesis	32	0.4	0.012	0.2									WBGene00013534	acr-24	Y73F8A.30	ENSG00000186038	HTR3E
WBGene00015034	B0207.11	I	complement(5962953..5964183)	5.52	5.74	53.27	3.53e-20	4.45e-19	6.93e-16		GOTERM_BP_ALL	regulation of cytosolic calcium ion concentration	10	0.1	0.013	0.2									WBGene00013655	lgc-19	Y105C5B.16	ENSG00000186038	HTR3E
WBGene00015027	B0207.2	I	5955031..5956883	2.26	1.77	3.41	3.03e-06	6.92e-06	0.06		GOTERM_BP_ALL	sensory perception of taste	10	0.1	0.013	0.2									WBGene00015412	lgc-9	C04C3.2	ENSG00000186038	HTR3E
WBGene00015028	B0207.5	I	5919055..5935416	0.02	2.7	6.51	0.02	0.02	1		GOTERM_BP_ALL	cell morphogenesis involved in differentiation	75	1	0.014	0.21									WBGene00017375	pbo-6	F11C7.1	ENSG00000186038	HTR3E
WBGene00015030	B0207.7	I	complement(5945581..5947620)	4.02	6.09	67.98	3.52e-19	3.98e-18	6.91e-15		GOTERM_BP_ALL	calcium-mediated signaling	9	0.1	0.014	0.22									WBGene00019069	lgc-30	F58H7.3	ENSG00000186038	HTR3E
WBGene00015032	B0207.9	I	complement(5957461..5958457)	7.96	5.95	61.83	7.68e-17	6.74e-16	1.51e-12		GOTERM_BP_ALL	spermatid differentiation	9	0.1	0.014	0.22									WBGene00020048	lgc-12	R13A5.4	ENSG00000186038	HTR3E
WBGene00015049	B0218.5	IV	complement(8155211..8156587)	2.99	5.23	37.45	1.5e-17	1.42e-16	2.93e-13		GOTERM_BP_ALL	spermatid development	9	0.1	0.014	0.22									WBGene00020236	lgc-1	T05B4.1	ENSG00000186038	HTR3E
WBGene00015051	B0218.7	IV	complement(8164590..8166050)	23.37	4.88	29.48	8.51e-36	5.63e-34	1.67e-31		GOTERM_BP_ALL	regulation of proteolysis	50	0.7	0.014	0.22									WBGene00000059	acr-20	R06A4.10	ENSG00000186090	HTR3D
WBGene00015053	B0222.1	V	9134255..9135347	1.24	3.8	13.88	2.86e-09	9.51e-09	5.61e-05		GOTERM_BP_ALL	regulation of neuron differentiation	31	0.4	0.014	0.22									WBGene00000061	lgc-11	F48E3.7	ENSG00000186090	HTR3D
WBGene00044582	B0222.11	V	complement(9165820..9168041)	0.49	3.41	10.59	1.17e-05	2.5e-05	0.23		GOTERM_BP_ALL	parturition	6	0.1	0.015	0.22									WBGene00000951	deg-3	K03B8.9	ENSG00000186090	HTR3D
WBGene00015056	B0222.5	V	complement(9152321..9154872)	27.37	2.07	4.19	1.68e-18	1.78e-17	3.3e-14		GOTERM_BP_ALL	directional locomotion	6	0.1	0.015	0.22									WBGene00000955	des-2	T26H10.1	ENSG00000186090	HTR3D
WBGene00015059	B0228.1	II	7755997..7756907	8.34	3.6	12.1	8.26e-21	1.1e-19	1.62e-16		GOTERM_BP_ALL	muscle organ development	18	0.2	0.015	0.23									WBGene00008997	lgc-31	F21A3.7	ENSG00000186090	HTR3D
WBGene00015063	B0228.6	II	complement(7754147..7755156)	6.21	1.01	2.01	0.00629	0.00963	1		GOTERM_BP_ALL	synaptic vesicle cycle	18	0.2	0.015	0.23									WBGene00011354	lgc-13	T01H10.1	ENSG00000186090	HTR3D
WBGene00015067	B0238.1	V	complement(5240768..5243136)	6.24	1.83	3.54	3.22e-10	1.21e-09	6.31e-06		GOTERM_BP_ALL	cell-matrix adhesion	7	0.1	0.016	0.23									WBGene00011355	lgc-14	T01H10.2	ENSG00000186090	HTR3D
WBGene00015076	B0238.12	V	5267822..5268823	6.83	3.91	14.99	1.55e-18	1.65e-17	3.05e-14		GOTERM_BP_ALL	sulfate transmembrane transport	7	0.1	0.016	0.23									WBGene00012857	pbo-5	Y44A6E.1	ENSG00000186090	HTR3D
WBGene00015080	B0244.5	III	5744870..5747195	1.3	3.13	8.73	1.36e-10	5.4e-10	2.68e-06		GOTERM_BP_ALL	regulation of male mating behavior	7	0.1	0.016	0.23									WBGene00013534	acr-24	Y73F8A.30	ENSG00000186090	HTR3D
WBGene00015084	B0244.9	III	complement(5730118..5731030)	13.8	4.91	30.12	8.85e-27	2.13e-25	1.74e-22		GOTERM_BP_ALL	thigmotaxis	7	0.1	0.016	0.23									WBGene00013655	lgc-19	Y105C5B.16	ENSG00000186090	HTR3D
WBGene00015089	B0252.5	II	complement(6917032..6918922)	20.81	5.94	61.42	4.75e-44	8.77e-42	9.31e-40		GOTERM_BP_ALL	oxalate transport	7	0.1	0.016	0.23									WBGene00015412	lgc-9	C04C3.2	ENSG00000186090	HTR3D
WBGene00044615	B0252.8	II	6916110..6916963	6.59	1.87	3.64	3.22e-07	8.33e-07	0.00632		GOTERM_BP_ALL	sulfate transport	7	0.1	0.016	0.23									WBGene00017375	pbo-6	F11C7.1	ENSG00000186090	HTR3D
WBGene00015093	B0261.5	I	complement(5249772..5250618)	2.88	3.59	12.01	2.11e-13	1.21e-12	4.13e-09		GOTERM_BP_ALL	axonogenesis	71	0.9	0.016	0.23									WBGene00019069	lgc-30	F58H7.3	ENSG00000186090	HTR3D
WBGene00015094	B0261.6	I	complement(5255447..5256945)	32.38	4.59	24.13	1.08e-27	2.85e-26	2.12e-23		GOTERM_BP_ALL	associative learning	17	0.2	0.018	0.26									WBGene00020048	lgc-12	R13A5.4	ENSG00000186090	HTR3D
WBGene00015097	B0273.1	IV	5493992..5495252	20.85	4.44	21.66	1.57e-34	8.77e-33	3.08e-30		GOTERM_BP_ALL	regulation of multi-organism process	21	0.3	0.018	0.26									WBGene00020236	lgc-1	T05B4.1	ENSG00000186090	HTR3D
WBGene00015106	B0280.11	III	complement(7136510..7138278)	3.82	5.52	45.74	2.22e-23	3.74e-22	4.36e-19		GOTERM_BP_ALL	transmembrane receptor protein serine/threonine kinase signaling pathway	21	0.3	0.018	0.26									WBGene00000059	acr-20	R06A4.10	ENSG00000186919	ZACN
WBGene00044674	B0280.17	III	complement(7135024..7136149)	29.63	5.92	60.43	2.08e-23	3.51e-22	4.08e-19		GOTERM_BP_ALL	neuron migration	21	0.3	0.018	0.26									WBGene00000061	lgc-11	F48E3.7	ENSG00000186919	ZACN
WBGene00015110	B0281.3	II	2307041..2308361	26.35	1.24	2.36	9.62e-05	0.000184	1		GOTERM_BP_ALL	regulation of cell projection organization	31	0.4	0.018	0.26									WBGene00000951	deg-3	K03B8.9	ENSG00000186919	ZACN
WBGene00015113	B0281.6	II	complement(2301308..2302229)	5.09	4.58	23.98	1.14e-19	1.36e-18	2.24e-15		GOTERM_BP_ALL	detection of external stimulus	14	0.2	0.02	0.28									WBGene00000955	des-2	T26H10.1	ENSG00000186919	ZACN
WBGene00007138	B0285.6	III	4352246..4355888	1.24	1.2	2.3	0.000177	0.000329	1		GOTERM_BP_ALL	detection of abiotic stimulus	14	0.2	0.02	0.28									WBGene00008997	lgc-31	F21A3.7	ENSG00000186919	ZACN
WBGene00015115	B0286.1	II	4375504..4386343	4.31	1.53	2.89	2.15e-06	5.02e-06	0.04		GOTERM_BP_ALL	entry into diapause	24	0.3	0.02	0.28									WBGene00011354	lgc-13	T01H10.1	ENSG00000186919	ZACN
WBGene00015117	B0294.1	X	complement(1896662..1897343)	1.61	4.22	18.59	7.71e-08	2.14e-07	0.00151		GOTERM_BP_ALL	dauer entry	24	0.3	0.02	0.28									WBGene00011355	lgc-14	T01H10.2	ENSG00000186919	ZACN
WBGene00015122	B0302.5	X	complement(17193300..17195137)	48.49	1.53	2.88	1.66e-09	5.69e-09	3.25e-05		GOTERM_BP_ALL	regulation of muscle system process	16	0.2	0.021	0.29									WBGene00012857	pbo-5	Y44A6E.1	ENSG00000186919	ZACN
WBGene00015131	B0303.11	III	complement(8703300..8710410)	14.22	2.48	5.58	6.97e-21	9.39e-20	1.37e-16		GOTERM_BP_ALL	regulation of muscle contraction	16	0.2	0.021	0.29									WBGene00013534	acr-24	Y73F8A.30	ENSG00000186919	ZACN
WBGene00015137	B0310.1	X	493211..497510	7.49	1.46	2.75	2.29e-07	6.02e-07	0.0045		GOTERM_BP_ALL	aminoglycan metabolic process	33	0.4	0.021	0.3									WBGene00013655	lgc-19	Y105C5B.16	ENSG00000186919	ZACN
WBGene00015139	B0310.3	X	complement(510818..520880)	0.74	5.33	40.31	2.21e-07	5.81e-07	0.00434		GOTERM_BP_ALL	olfactory learning	13	0.2	0.023	0.32									WBGene00015412	lgc-9	C04C3.2	ENSG00000186919	ZACN
WBGene00015142	B0310.6	X	complement(530551..531009)	4.38	5.08	33.8	3.21e-11	1.38e-10	6.29e-07		GOTERM_BP_ALL	negative regulation of multi-organism process	13	0.2	0.023	0.32									WBGene00017375	pbo-6	F11C7.1	ENSG00000186919	ZACN
WBGene00007149	B0334.13	II	11488302..11489619	1.88	1.88	3.69	0.000171	0.000318	1		GOTERM_BP_ALL	striated muscle contraction involved in embryonic body morphogenesis	13	0.2	0.023	0.32									WBGene00019069	lgc-30	F58H7.3	ENSG00000186919	ZACN
WBGene00015152	B0348.2	V	45310..46916	1.01	1.61	3.06	0.00527	0.00815	1		GOTERM_BP_ALL	vesicle mediated transport in synapse	17	0.2	0.025	0.34									WBGene00020048	lgc-12	R13A5.4	ENSG00000186919	ZACN
WBGene00015165	B0361.11	III	7277604..7281217	2.58	4.19	18.19	8.15e-21	1.09e-19	1.6e-16		GOTERM_BP_ALL	thermosensory behavior	9	0.1	0.027	0.36									WBGene00020236	lgc-1	T05B4.1	ENSG00000186919	ZACN
WBGene00015158	B0361.4	III	7259012..7268263	1.17	2.2	4.6	1.75e-06	4.13e-06	0.03		GOTERM_BP_ALL	regulation of neurotransmitter transport	12	0.2	0.027	0.37									WBGene00000046	acr-7	T09A5.3	ENSG00000166664	CHRFAM7A
WBGene00015163	B0361.9	III	complement(7298348..7299643)	47.76	1.48	2.78	2.52e-11	1.1e-10	4.93e-07		GOTERM_BP_ALL	regulation of neurotransmitter secretion	12	0.2	0.027	0.37									WBGene00000048	acr-9	C40C9.2	ENSG00000166664	CHRFAM7A
WBGene00007155	B0379.1	I	10074952..10077749	52.01	1.4	2.63	6.25e-10	2.26e-09	1.23e-05		GOTERM_BP_ALL	cellular response to endogenous stimulus	130	1.7	0.029	0.38									WBGene00000058	acr-19	C31H5.3	ENSG00000166664	CHRFAM7A
WBGene00007156	B0379.2	I	complement(10070923..10071900)	20.6	5.45	43.66	4.06e-35	2.46e-33	7.95e-31		GOTERM_BP_ALL	regulated exocytosis	18	0.2	0.029	0.39									WBGene00001133	eat-2	Y48B6A.4	ENSG00000166664	CHRFAM7A
WBGene00007159	B0379.7	I	complement(10072578..10074399)	18.1	5.18	36.24	6.24e-34	3.26e-32	1.22e-29		GOTERM_BP_ALL	calcium ion homeostasis	16	0.2	0.03	0.39									WBGene00043066	acr-25	Y73B6BL.42	ENSG00000166664	CHRFAM7A
WBGene00007169	B0393.4	III	complement(4759744..4763609)	3.44	5.2	36.86	1.47e-23	2.53e-22	2.88e-19		GOTERM_BP_ALL	bicarbonate transport	7	0.1	0.034	0.44									WBGene00000046	acr-7	T09A5.3	ENSG00000175344	CHRNA7
WBGene00007170	B0393.5	III	4765833..4776342	0.74	1.57	2.97	3.04e-05	6.19e-05	0.6		GOTERM_BP_ALL	phospholipid scrambling	7	0.1	0.034	0.44									WBGene00000048	acr-9	C40C9.2	ENSG00000175344	CHRNA7
WBGene00015167	B0403.3	X	complement(7061203..7063330)	6.6	1.41	2.66	9.06e-07	2.21e-06	0.02		GOTERM_BP_ALL	male meiosis	7	0.1	0.034	0.44									WBGene00000058	acr-19	C31H5.3	ENSG00000175344	CHRNA7
WBGene00015169	B0403.5	X	7057731..7061190	5.79	3.31	9.94	3.25e-19	3.69e-18	6.37e-15		GOTERM_BP_ALL	sensory organ development	7	0.1	0.034	0.44									WBGene00001133	eat-2	Y48B6A.4	ENSG00000175344	CHRNA7
WBGene00043982	B0403.6	X	complement(7071410..7075337)	9.65	1.65	3.13	2.2e-07	5.77e-07	0.0043		GOTERM_BP_ALL	regulation of tube size	7	0.1	0.034	0.44									WBGene00043066	acr-25	Y73B6BL.42	ENSG00000175344	CHRNA7
WBGene00206483	B0416.11	X	complement(9282142..9283086)	2.38	1.06	2.08	0.01	0.02	1		GOTERM_BP_ALL	regulation of synaptic transmission, glutamatergic	7	0.1	0.034	0.44									WBGene00000060	acr-21	F27B3.2	ENSG00000129749	CHRNA10
WBGene00015178	B0416.2	X	9299147..9300131	4.16	1.23	2.34	0.00255	0.0041	1		GOTERM_BP_ALL	negative regulation of behavior	7	0.1	0.034	0.44									WBGene00017580	lgc-4	F18G5.4	ENSG00000129749	CHRNA10
WBGene00015179	B0416.3	X	9291651..9293366	4.65	1.78	3.43	3.84e-10	1.43e-09	7.53e-06		GOTERM_BP_ALL	cell-cell adhesion	17	0.2	0.035	0.44									WBGene00000060	acr-21	F27B3.2	ENSG00000174343	CHRNA9
WBGene00015182	B0416.7	X	complement(9296947..9297934)	14	2.24	4.74	1.1e-10	4.41e-10	2.15e-06		GOTERM_BP_ALL	calcium ion regulated exocytosis	17	0.2	0.035	0.44									WBGene00017580	lgc-4	F18G5.4	ENSG00000174343	CHRNA9
WBGene00015192	B0432.11	II	complement(293864..294706)	2.02	6.35	81.6	6.46e-07	1.61e-06	0.01		GOTERM_BP_ALL	fibroblast growth factor receptor signaling pathway	6	0.1	0.038	0.45									WBGene00000066	act-4	M03F4.2	ENSG00000075624	ACTB
WBGene00044640	B0432.14	II	264353..266077	3.02	2	3.99	1.58e-06	3.75e-06	0.03		GOTERM_BP_ALL	calcium ion transmembrane import into cytosol	6	0.1	0.038	0.45									WBGene00000066	act-4	M03F4.2	ENSG00000123165	ACTRT1
WBGene00206372	B0454.26	II	complement(3036187..3037757)	2.75	4.63	24.71	1.16e-09	4.04e-09	2.27e-05		GOTERM_BP_ALL	cellular response to acetylcholine	6	0.1	0.038	0.45									WBGene00000066	act-4	M03F4.2	ENSG00000148156	ACTL7B
WBGene00015196	B0454.5	II	3038859..3040822	21.84	1.3	2.46	3.67e-06	8.29e-06	0.07		GOTERM_BP_ALL	response to fibroblast growth factor	6	0.1	0.038	0.45									WBGene00000066	act-4	M03F4.2	ENSG00000169067	ACTBL2
WBGene00015197	B0454.6	II	3032780..3036122	17.3	3.2	9.2	2.24e-37	1.79e-35	4.39e-33		GOTERM_BP_ALL	synaptic transmission, dopaminergic	6	0.1	0.038	0.45									WBGene00000066	act-4	M03F4.2	ENSG00000169717	ACTRT2
WBGene00015199	B0454.8	II	complement(3040943..3043406)	0.2	6.34	80.73	0.00626	0.00958	1		GOTERM_BP_ALL	acetylcholine receptor signaling pathway	6	0.1	0.038	0.45									WBGene00000066	act-4	M03F4.2	ENSG00000181786	ACTL9
WBGene00007178	B0457.2	II	complement(8924572..8926678)	13.71	1.34	2.54	1.94e-07	5.13e-07	0.0038		GOTERM_BP_ALL	cellular response to fibroblast growth factor stimulus	6	0.1	0.038	0.45									WBGene00000066	act-4	M03F4.2	ENSG00000184009	ACTG1
WBGene00007179	B0457.4	II	complement(8910913..8912029)	0.68	2.92	7.56	4.95e-05	9.82e-05	0.97		GOTERM_BP_ALL	calcium ion transport into cytosol	6	0.1	0.038	0.45									WBGene00000066	act-4	M03F4.2	ENSG00000184378	ACTRT3
WBGene00007183	B0462.4	V	complement(18329112..18331179)	1.12	6.5	90.28	0.00488	0.00757	1		GOTERM_BP_ALL	phosphate ion transport	6	0.1	0.038	0.45									WBGene00000066	act-4	M03F4.2	ENSG00000187003	ACTL7A
WBGene00194695	B0462.5	V	complement(18322336..18323327)	9.25	3.69	12.88	2.98e-24	5.49e-23	5.84e-20		GOTERM_BP_ALL	response to ammonium ion	6	0.1	0.038	0.45									WBGene00000066	act-4	M03F4.2	ENSG00000107796	ACTA2
WBGene00015202	B0478.3	IV	complement(6963716..6964654)	0.76	1.47	2.77	0.00449	0.007	1		GOTERM_BP_ALL	response to acetylcholine	6	0.1	0.038	0.45									WBGene00000066	act-4	M03F4.2	ENSG00000143632	ACTA1
WBGene00015210	B0496.1	IV	7446390..7447466	2.96	5.67	50.97	9.44e-14	5.64e-13	1.85e-09		GOTERM_BP_ALL	cellular response to ammonium ion	6	0.1	0.038	0.45									WBGene00000066	act-4	M03F4.2	ENSG00000159251	ACTC1
WBGene00194883	B0496.11	IV	complement(7433544..7433958)	0.66	1.67	3.17	0.02	0.02	1		GOTERM_BP_ALL	G-protein coupled acetylcholine receptor signaling pathway	6	0.1	0.038	0.45									WBGene00000066	act-4	M03F4.2	ENSG00000163017	ACTG2
WBGene00015211	B0496.2	IV	7447856..7449169	0.6	4.5	22.56	2.55e-05	5.24e-05	0.5		GOTERM_BP_ALL	signal transduction involved in cellular response to ammonium ion	6	0.1	0.038	0.45									WBGene00000068	acy-1	F17C8.1	ENSG00000162104	ADCY9
WBGene00015215	B0496.6	IV	7419118..7419971	3.07	4.47	22.14	5.69e-13	3.05e-12	1.12e-08		GOTERM_BP_ALL	phosphate ion transmembrane transport	6	0.1	0.038	0.45									WBGene00000069	acy-2	C10F3.3	ENSG00000078295	ADCY2
WBGene00015218	B0507.1	V	8776570..8779318	1.59	1.27	2.42	1.44e-05	3.05e-05	0.28		GOTERM_BP_ALL	cytosolic calcium ion transport	6	0.1	0.038	0.45									WBGene00000069	acy-2	C10F3.3	ENSG00000121281	ADCY7
WBGene00015227	B0507.10	V	complement(8758820..8760516)	4.19	2.8	6.98	2.29e-12	1.13e-11	4.48e-08		GOTERM_BP_ALL	calcium ion import into cytosol	6	0.1	0.038	0.45									WBGene00000069	acy-2	C10F3.3	ENSG00000129467	ADCY4
WBGene00015219	B0507.2	V	8774332..8776630	35.5	1.54	2.91	1.92e-13	1.1e-12	3.76e-09		GOTERM_BP_ALL	response to food	10	0.1	0.038	0.46									WBGene00000069	acy-2	C10F3.3	ENSG00000164742	ADCY1
WBGene00015220	B0507.3	V	8768909..8770876	5.49	2.64	6.23	1.47e-08	4.47e-08	0.000289		GOTERM_BP_ALL	acetylcholine metabolic process	5	0.1	0.039	0.46									WBGene00000082	adt-1	C02B4.1	ENSG00000087116	ADAMTS2
WBGene00015223	B0507.6	V	8746158..8750177	1.25	2.81	7.04	2.13e-10	8.25e-10	4.18e-06		GOTERM_BP_ALL	monoamine transport	5	0.1	0.039	0.46									WBGene00000083	adt-2	F08C6.1	ENSG00000087116	ADAMTS2
WBGene00015224	B0507.7	V	complement(8757489..8758718)	0.32	2.02	4.07	0.01	0.02	1		GOTERM_BP_ALL	male meiosis chromosome segregation	5	0.1	0.039	0.46									WBGene00020567	None	T19D2.1	ENSG00000087116	ADAMTS2
WBGene00015225	B0507.8	V	complement(8760687..8763194)	3.9	4.86	28.96	2.48e-16	2.06e-15	4.86e-12		GOTERM_BP_ALL	acetate ester metabolic process	5	0.1	0.039	0.46									WBGene00000082	adt-1	C02B4.1	ENSG00000138316	ADAMTS14
WBGene00015226	B0507.9	V	complement(8764888..8766038)	0.35	1.89	3.71	0.00528	0.00815	1		GOTERM_BP_ALL	synapse organization	18	0.2	0.039	0.46									WBGene00000083	adt-2	F08C6.1	ENSG00000138316	ADAMTS14
WBGene00015236	B0511.11	I	complement(10648606..10654179)	2.44	1.08	2.12	0.03	0.04	1		GOTERM_BP_ALL	neuron projection regeneration	12	0.2	0.041	0.48									WBGene00020567	None	T19D2.1	ENSG00000138316	ADAMTS14
WBGene00007197	B0513.5	IV	complement(13868556..13876615)	26.8	2.04	4.11	2.98e-19	3.4e-18	5.85e-15		GOTERM_BP_ALL	axon regeneration	12	0.2	0.041	0.48									WBGene00000082	adt-1	C02B4.1	ENSG00000156140	ADAMTS3
WBGene00015241	B0524.2	III	1894057..1899856	2.37	5.27	38.59	6.99e-14	4.25e-13	1.37e-09		GOTERM_BP_ALL	regeneration	12	0.2	0.041	0.48									WBGene00000083	adt-2	F08C6.1	ENSG00000156140	ADAMTS3
WBGene00015243	B0524.4	III	complement(1883607..1886218)	0.33	4.74	26.7	2.42e-06	5.59e-06	0.05		GOTERM_BP_ALL	regulation of axonogenesis	21	0.3	0.041	0.48									WBGene00020567	None	T19D2.1	ENSG00000156140	ADAMTS3
WBGene00015244	B0524.5	III	complement(1891383..1893842)	6.65	5.83	56.96	6.78e-17	5.98e-16	1.33e-12		GOTERM_BP_ALL	dormancy process	27	0.4	0.041	0.48									WBGene00000082	adt-1	C02B4.1	ENSG00000160323	ADAMTS13
WBGene00015247	B0545.4	IV	complement(108971..112054)	10.82	1.21	2.31	0.000109	0.000207	1		GOTERM_BP_ALL	molting cycle process	14	0.2	0.042	0.48									WBGene00000083	adt-2	F08C6.1	ENSG00000160323	ADAMTS13
WBGene00015258	B0554.5	V	424440..426560	2.58	2.61	6.12	1.58e-13	9.19e-13	3.1e-09		GOTERM_BP_ALL	response to wounding	14	0.2	0.042	0.48									WBGene00020567	None	T19D2.1	ENSG00000160323	ADAMTS13
WBGene00015261	B0563.1	X	9171562..9172204	2.36	4.29	19.5	6.6e-10	2.38e-09	1.29e-05		GOTERM_BP_ALL	intracellular signal transduction	157	2.1	0.044	0.51									WBGene00000086	aex-3	C02H7.3	ENSG00000110514	MADD
WBGene00077673	B0563.10	X	complement(9166906..9167256)	1.98	6.88	117.97	0.00281	0.00449	1		GOTERM_BP_ALL	detection of light stimulus	9	0.1	0.045	0.51									WBGene00009326	None	F32D8.1	ENSG00000163482	STK36
WBGene00015262	B0563.5	X	9146174..9147526	18.59	4.64	25.01	1.93e-28	5.52e-27	3.79e-24		GOTERM_BP_ALL	phototransduction	9	0.1	0.045	0.51									WBGene00000100	ajm-1	C25A11.4	ENSG00000232434	C9orf172
WBGene00015264	B0563.7	X	complement(9152493..9154184)	5.21	3.54	11.67	1.86e-15	1.38e-14	3.64e-11		GOTERM_BP_ALL	negative regulation of locomotion	17	0.2	0.046	0.52									WBGene00000103	akt-2	F28H6.1	ENSG00000105221	AKT2
WBGene00044687	B0563.9	X	9168539..9169022	24.34	10.14	1125.2	1.1e-05	2.35e-05	0.21		GOTERM_BP_ALL	nematode male tail tip morphogenesis	33	0.4	0.047	0.53									WBGene00004789	sgk-1	W10G6.2	ENSG00000105221	AKT2
WBGene00007206	B0564.6	IV	13130440..13133230	5.24	2.58	5.96	3.37e-16	2.76e-15	6.6e-12		GOTERM_BP_ALL	pharynx development	26	0.3	0.048	0.54									WBGene00000103	akt-2	F28H6.1	ENSG00000117020	AKT3
WBGene00007208	B0564.9	IV	13136032..13138822	5.37	2.82	7.08	1.7e-17	1.61e-16	3.33e-13		GOTERM_BP_ALL	cellular calcium ion homeostasis	15	0.2	0.048	0.54									WBGene00004789	sgk-1	W10G6.2	ENSG00000117020	AKT3
WBGene00050875	bah-1	I	11465142..11467612	0.46	1.16	2.24	0.01	0.02	1		GOTERM_BP_ALL	vulval location	11	0.1	0.049	0.55									WBGene00000103	akt-2	F28H6.1	ENSG00000142208	AKT1
WBGene00000237	bam-2	I	complement(2949600..2957910)	8.39	1.67	3.18	1.17e-11	5.31e-11	2.3e-07		GOTERM_BP_ALL	positive regulation of synaptic transmission	13	0.2	0.05	0.55									WBGene00004789	sgk-1	W10G6.2	ENSG00000142208	AKT1
WBGene00000238	bar-1	X	complement(7166005..7170625)	6.68	1.83	3.56	1.82e-12	9.12e-12	3.57e-08		GOTERM_BP_ALL	organic hydroxy compound transport	13	0.2	0.05	0.55									WBGene00000111	alh-5	T08B1.3	ENSG00000006534	ALDH3B1
WBGene00015467	basl-1	III	5614972..5617257	5.55	5.35	40.85	2.17e-25	4.43e-24	4.25e-21		GOTERM_BP_ALL	cellular response to oxygen-containing compound	21	0.3	0.053	0.58									WBGene00000111	alh-5	T08B1.3	ENSG00000072210	ALDH3A2
WBGene00020859	bath-25	I	10876209..10877695	1.14	5.8	55.71	6.44e-06	1.41e-05	0.13		GOTERM_BP_ALL	proteolysis	237	3.1	0.053	0.58									WBGene00000111	alh-5	T08B1.3	ENSG00000108602	ALDH3A1
WBGene00020329	bath-26	II	complement(1599471..1600714)	1.39	1.36	2.57	0.00113	0.00189	1		GOTERM_BP_ALL	regulation of metal ion transport	8	0.1	0.053	0.58									WBGene00000111	alh-5	T08B1.3	ENSG00000132746	ALDH3B2
WBGene00017405	bath-31	II	3731973..3733203	1.37	1.11	2.16	0.000918	0.00156	1		GOTERM_BP_ALL	pigmentation	8	0.1	0.053	0.58									WBGene00000138	amx-2	B0019.1	ENSG00000069535	MAOB
WBGene00015595	bath-33	II	complement(1604666..1606143)	0.22	2.16	4.46	0.02	0.02	1		GOTERM_BP_ALL	neuron fate commitment	8	0.1	0.053	0.58									WBGene00000138	amx-2	B0019.1	ENSG00000189221	MAOA
WBGene00010669	bath-37	IV	12068890..12074914	0.45	1.45	2.74	0.00723	0.01	1		GOTERM_BP_ALL	response to organic substance	192	2.5	0.053	0.58									WBGene00016061	hpo-15	C24G6.6	ENSG00000088826	SMOX
WBGene00009945	bath-38	II	complement(10042780..10045270)	19.18	1.18	2.27	6.83e-08	1.91e-07	0.00134		GOTERM_BP_ALL	dauer larval development	48	0.6	0.055	0.6									WBGene00016061	hpo-15	C24G6.6	ENSG00000148832	PAOX
WBGene00020325	bath-46	II	1598029..1599488	3.09	4.01	16.08	2.16e-16	1.81e-15	4.24e-12		GOTERM_BP_ALL	male anatomical structure morphogenesis	33	0.4	0.056	0.6									WBGene00000140	anc-1	ZK973.6	ENSG00000054654	SYNE2
WBGene00006464	bath-47	II	1601789..1604618	3.02	1.8	3.47	3.66e-05	7.37e-05	0.72		GOTERM_BP_ALL	peptide catabolic process	14	0.2	0.057	0.62									WBGene00000140	anc-1	ZK973.6	ENSG00000131018	SYNE1
WBGene00000241	bbs-1	I	complement(14371142..14376025)	0.28	2.57	5.94	6.61e-05	0.000129	1		GOTERM_BP_ALL	regulation of cell size	26	0.3	0.059	0.63									WBGene00000140	anc-1	ZK973.6	ENSG00000137877	SPTBN5
WBGene00000242	bbs-2	IV	7934097..7937746	0.18	3.2	9.21	0.000145	0.000271	1		GOTERM_BP_ALL	response to axon injury	12	0.2	0.059	0.63									WBGene00004855	sma-1	R31.1	ENSG00000137877	SPTBN5
WBGene00000244	bbs-8	V	complement(6762476..6765072)	0.7	1.54	2.91	0.000109	0.000207	1		GOTERM_BP_ALL	inorganic ion homeostasis	40	0.5	0.06	0.64									WBGene00004951	spc-1	K10B3.10	ENSG00000137877	SPTBN5
WBGene00016744	bbs-9	I	complement(6917750..6922955)	0.19	1.89	3.7	0.00094	0.00159	1		GOTERM_BP_ALL	regulation of response to external stimulus	23	0.3	0.06	0.64									WBGene00006803	unc-70	K11C4.3	ENSG00000137877	SPTBN5
WBGene00000246	bcc-1	IV	complement(11086074..11092552)	3.1	1.88	3.69	2.49e-09	8.36e-09	4.89e-05		GOTERM_BP_ALL	sensory perception of bitter taste	7	0.1	0.063	0.66									WBGene00000140	anc-1	ZK973.6	ENSG00000165959	CLMN
WBGene00017430	bcl-11	V	6356025..6362997	6.9	2.02	4.05	4.9e-14	3.03e-13	9.6e-10		GOTERM_BP_ALL	adenylate cyclase-inhibiting G-protein coupled receptor signaling pathway	7	0.1	0.063	0.66									WBGene00000149	apl-1	C42D8.8	ENSG00000084234	APLP2
WBGene00018755	bcmo-2	II	complement(3908491..3910837)	10.29	2.08	4.23	2.08e-13	1.19e-12	4.09e-09		GOTERM_BP_ALL	regulation of neuron projection development	24	0.3	0.064	0.67									WBGene00000149	apl-1	C42D8.8	ENSG00000105290	APLP1
WBGene00007209	BE10.1	III	complement(12787643..12789520)	7.91	5.23	37.58	1.93e-25	3.95e-24	3.79e-21		GOTERM_BP_ALL	regulation of cell growth	21	0.3	0.066	0.69									WBGene00000149	apl-1	C42D8.8	ENSG00000142192	APP
WBGene00044127	BE10.5	III	complement(12806175..12806855)	3.46	4.74	26.81	8.69e-10	3.09e-09	1.7e-05		GOTERM_BP_ALL	cell fate specification	44	0.6	0.066	0.69									WBGene00000150	apm-1	F55A12.7	ENSG00000072958	AP1M1
WBGene00007203	best-1	IV	complement(13108141..13109799)	9.89	4.37	20.75	3.1e-20	3.92e-19	6.07e-16		GOTERM_BP_ALL	cellular response to growth factor stimulus	18	0.2	0.066	0.69									WBGene00000150	apm-1	F55A12.7	ENSG00000129354	AP1M2
WBGene00008185	best-10	I	complement(14209215..14212501)	1.85	4.92	30.24	5.66e-14	3.48e-13	1.11e-09		GOTERM_BP_ALL	response to growth factor	18	0.2	0.066	0.69									WBGene00000166	apt-9	W04G3.4	ENSG00000100083	GGA1
WBGene00008186	best-11	I	complement(14216756..14220624)	3.18	6.75	107.95	3.13e-15	2.26e-14	6.13e-11		GOTERM_BP_ALL	exocytosis	29	0.4	0.067	0.7									WBGene00000166	apt-9	W04G3.4	ENSG00000103365	GGA2
WBGene00008821	best-12	V	16049492..16051554	1.84	5.48	44.6	5.25e-13	2.83e-12	1.03e-08		GOTERM_BP_ALL	cation homeostasis	39	0.5	0.068	0.7									WBGene00000166	apt-9	W04G3.4	ENSG00000125447	GGA3
WBGene00009340	best-14	V	10557976..10560793	68	1.51	2.84	7.28e-14	4.41e-13	1.43e-09		GOTERM_BP_ALL	ammonium transport	13	0.2	0.068	0.7									WBGene00000170	aqp-2	C01G6.1	ENSG00000103569	AQP9
WBGene00020046	best-16	IV	complement(7193520..7195834)	0.41	1.12	2.17	0.02	0.03	1		GOTERM_BP_ALL	regulation of cell differentiation	53	0.7	0.069	0.7									WBGene00000171	aqp-3	Y69E1A.7	ENSG00000103569	AQP9
WBGene00020559	best-17	III	complement(607045..609973)	7.42	1.71	3.26	1.38e-08	4.22e-08	0.000271		GOTERM_BP_ALL	anatomical structure morphogenesis	447	5.9	0.069	0.7									WBGene00000175	aqp-7	M02F4.8	ENSG00000103569	AQP9
WBGene00011868	best-18	III	10212396..10214825	4.28	1.21	2.31	1.52e-05	3.21e-05	0.3		GOTERM_BP_ALL	cell-cell adhesion via plasma-membrane adhesion molecules	9	0.1	0.07	0.71									WBGene00000176	aqp-8	K02G10.7	ENSG00000103569	AQP9
WBGene00013520	best-21	IV	15302421..15309408	12.32	1.03	2.04	0.000183	0.000339	1		GOTERM_BP_ALL	regulation of cell morphogenesis involved in differentiation	22	0.3	0.07	0.71									WBGene00000170	aqp-2	C01G6.1	ENSG00000143595	AQP10
WBGene00013921	best-22	IV	12349946..12355724	19.89	1.16	2.23	7.47e-08	2.08e-07	0.00146		GOTERM_BP_ALL	pharyngeal pumping	16	0.2	0.072	0.73									WBGene00000171	aqp-3	Y69E1A.7	ENSG00000143595	AQP10
WBGene00014989	best-23	II	complement(7904639..7907589)	2.52	2.31	4.97	4.52e-10	1.67e-09	8.85e-06		GOTERM_BP_ALL	dendrite development	23	0.3	0.074	0.73									WBGene00000175	aqp-7	M02F4.8	ENSG00000143595	AQP10
WBGene00022797	best-24	III	7901033..7904473	14.78	2.7	6.51	4.54e-28	1.26e-26	8.91e-24		GOTERM_BP_ALL	positive regulation of cytosolic calcium ion concentration	6	0.1	0.074	0.73									WBGene00000176	aqp-8	K02G10.7	ENSG00000143595	AQP10
WBGene00014102	best-25	I	14205717..14208581	1.33	5.18	36.19	1.36e-13	7.97e-13	2.66e-09		GOTERM_BP_ALL	membrane lipid catabolic process	6	0.1	0.074	0.73									WBGene00000170	aqp-2	C01G6.1	ENSG00000165269	AQP7
WBGene00015286	best-3	II	12985..16001	4.46	2.45	5.47	9.33e-14	5.58e-13	1.83e-09		GOTERM_BP_ALL	intraciliary retrograde transport	6	0.1	0.074	0.73									WBGene00000171	aqp-3	Y69E1A.7	ENSG00000165269	AQP7
WBGene00015288	best-4	II	complement(9485..11846)	0.8	3.34	10.12	5.42e-10	1.98e-09	1.06e-05		GOTERM_BP_ALL	regulation of backward locomotion	6	0.1	0.074	0.73									WBGene00000175	aqp-7	M02F4.8	ENSG00000165269	AQP7
WBGene00007404	best-5	III	complement(9686990..9690253)	7.21	4.86	29.09	8.73e-33	4.11e-31	1.71e-28		GOTERM_BP_ALL	sleep	6	0.1	0.074	0.73									WBGene00000176	aqp-8	K02G10.7	ENSG00000165269	AQP7
WBGene00015628	best-6	IV	complement(5026523..5029078)	1.37	8.63	396.32	0.000186	0.000344	1		GOTERM_BP_ALL	developmental pigmentation	6	0.1	0.074	0.73									WBGene00000170	aqp-2	C01G6.1	ENSG00000165272	AQP3
WBGene00007988	best-8	I	complement(14158506..14161718)	2.35	2.24	4.71	2.79e-09	9.3e-09	5.48e-05		GOTERM_BP_ALL	protein localization to ciliary transition zone	6	0.1	0.074	0.73									WBGene00000171	aqp-3	Y69E1A.7	ENSG00000165272	AQP3
WBGene00016613	best-9	IV	6560736..6565261	2.45	2.3	4.94	4.02e-11	1.71e-10	7.87e-07		GOTERM_BP_ALL	sphingolipid catabolic process	6	0.1	0.074	0.73									WBGene00000175	aqp-7	M02F4.8	ENSG00000165272	AQP3
WBGene00008491	bgnt-1.1	IV	10472778..10478168	0.26	1.53	2.88	0.0092	0.01	1		GOTERM_BP_ALL	import into cell	6	0.1	0.074	0.73									WBGene00000176	aqp-8	K02G10.7	ENSG00000165272	AQP3
WBGene00017723	bgnt-1.2	V	complement(2115490..2118644)	0.17	3.62	12.33	0.00549	0.00846	1		GOTERM_BP_ALL	epithelium development	33	0.4	0.077	0.76									WBGene00000170	aqp-2	C01G6.1	ENSG00000259916	None
WBGene00015982	bgnt-1.4	V	4760974..4764179	1.3	8.47	354.57	0.000233	0.000427	1		GOTERM_BP_ALL	regulation of axon extension	17	0.2	0.078	0.76									WBGene00000171	aqp-3	Y69E1A.7	ENSG00000259916	None
WBGene00010694	bgnt-1.5	X	complement(13228669..13232328)	1.4	1.45	2.73	9.09e-05	0.000174	1		GOTERM_BP_ALL	establishment of localization by movement along microtubule	17	0.2	0.078	0.76									WBGene00000175	aqp-7	M02F4.8	ENSG00000259916	None
WBGene00010167	bgnt-1.6	I	complement(12294380..12296263)	0.44	4.9	29.92	0.000153	0.000287	1		GOTERM_BP_ALL	plasma membrane fusion	8	0.1	0.084	0.81									WBGene00000176	aqp-8	K02G10.7	ENSG00000259916	None
WBGene00016611	bicd-1	IV	complement(6565384..6572338)	20.54	2	4	4.11e-15	2.91e-14	8.06e-11		GOTERM_BP_ALL	ammonium transmembrane transport	8	0.1	0.084	0.81									WBGene00000170	aqp-2	C01G6.1	ENSG00000277737	None
WBGene00009512	bigr-1	II	11181654..11183147	22.59	3.2	9.16	6.28e-28	1.71e-26	1.23e-23		GOTERM_BP_ALL	glutamine family amino acid catabolic process	5	0.1	0.087	0.83									WBGene00000171	aqp-3	Y69E1A.7	ENSG00000277737	None
WBGene00014569	bkip-1	II	14101263..14102961	1.25	1.58	2.99	0.000177	0.000329	1		GOTERM_BP_ALL	regulation of potassium ion transport	5	0.1	0.087	0.83									WBGene00000175	aqp-7	M02F4.8	ENSG00000277737	None
WBGene00000251	bli-1	II	10708765..10712156	0.75	3.34	10.14	2.33e-09	7.86e-09	4.57e-05		GOTERM_BP_ALL	sperm motility	5	0.1	0.087	0.83									WBGene00000176	aqp-8	K02G10.7	ENSG00000277737	None
WBGene00000252	bli-2	II	complement(5651394..5652449)	3.32	4.41	21.19	5.49e-15	3.83e-14	1.08e-10		GOTERM_BP_ALL	macromolecule modification	474	6.3	0.09	0.86									WBGene00000188	arl-3	F19H8.3	ENSG00000138175	ARL3
WBGene00000253	bli-3	I	complement(146486..154850)	8.66	1.37	2.59	2.63e-10	1e-09	5.15e-06		GOTERM_BP_ALL	response to hermaphrodite contact	13	0.2	0.091	0.87									WBGene00000193	arl-6	C38D4.8	ENSG00000113966	ARL6
WBGene00000256	bli-6	IV	6377065..6378195	20.67	2.7	6.48	2.9e-15	2.1e-14	5.68e-11		GOTERM_BP_ALL	regulation of transport	77	1	0.095	0.9									WBGene00000211	asm-1	B0252.2	ENSG00000166311	SMPD1
WBGene00044791	bnc-1	V	complement(12275625..12277046)	0.43	1.85	3.61	0.01	0.02	1		GOTERM_BP_ALL	protein metabolic process	757	10	0.097	0.9									WBGene00000212	asm-2	ZK455.4	ENSG00000166311	SMPD1
WBGene00000267	bre-2	III	complement(13134014..13139614)	4.98	1.56	2.95	7.65e-06	1.66e-05	0.15		GOTERM_BP_ALL	cellular component assembly involved in morphogenesis	81	1.1	0.097	0.9									WBGene00000213	asm-3	W03G1.7	ENSG00000166311	SMPD1
WBGene00000272	bro-1	I	5186926..5188995	0.35	1.58	2.99	0.02	0.03	1		GOTERM_BP_ALL	regulation of extent of cell growth	17	0.2	0.098	0.9									WBGene00000219	asp-6	F21F8.7	ENSG00000096088	PGC
WBGene00000273	brp-1	III	12020552..12025325	548.09	2.49	5.62	2.98e-32	1.3e-30	5.84e-28		GOTERM_BP_ALL	divalent inorganic cation homeostasis	17	0.2	0.098	0.9									WBGene00012683	asp-17	Y39B6A.24	ENSG00000096088	PGC
WBGene00022555	btb-12	II	1655217..1656148	1.41	1.9	3.72	9.64e-06	2.08e-05	0.19		GOTERM_BP_ALL	cell killing	4	0.1	0.099	0.9									WBGene00015700	asp-9	C11D2.2	ENSG00000096088	PGC
WBGene00022561	btb-13	II	complement(1653775..1654732)	0.94	1.21	2.32	0.00949	0.01	1		GOTERM_BP_ALL	muscle attachment	4	0.1	0.099	0.9									WBGene00017678	asp-12	F21F8.4	ENSG00000096088	PGC
WBGene00018195	btb-16	II	3296908..3298027	5.35	3.49	11.23	1.88e-23	3.18e-22	3.68e-19		GOTERM_BP_ALL	regulation of striated muscle contraction	4	0.1	0.099	0.9									WBGene00019105	asp-8	F59D6.3	ENSG00000096088	PGC
WBGene00018200	btb-17	II	3295414..3296582	4.12	1.89	3.71	7.08e-08	1.98e-07	0.00139		GOTERM_BP_ALL	disruption of cells of other organism	4	0.1	0.099	0.9									WBGene00000219	asp-6	F21F8.7	ENSG00000182240	BACE2
WBGene00020802	btb-2	II	6401949..6403102	9.26	6.15	70.79	1.98e-27	5.06e-26	3.88e-23		GOTERM_BP_ALL	neuron differentiation involved in amphid sensory organ development	4	0.1	0.099	0.9									WBGene00012683	asp-17	Y39B6A.24	ENSG00000182240	BACE2
WBGene00018437	btb-8	II	1722770..1724186	2.52	2.52	5.73	3.4e-07	8.77e-07	0.00667		GOTERM_BP_ALL	skeletal muscle organ development	4	0.1	0.099	0.9									WBGene00015700	asp-9	C11D2.2	ENSG00000182240	BACE2
WBGene00018435	btb-9	II	1728506..1730065	10.43	1.74	3.34	2.19e-09	7.39e-09	4.29e-05		GOTERM_BP_ALL	amphid sensory organ development	4	0.1	0.099	0.9									WBGene00017678	asp-12	F21F8.4	ENSG00000182240	BACE2
WBGene00044617	bus-1	V	complement(9022361..9024806)	0.13	1.76	3.39	0.03	0.05	1		GOTERM_BP_ALL	energy taxis	4	0.1	0.099	0.9									WBGene00019105	asp-8	F59D6.3	ENSG00000182240	BACE2
WBGene00044631	bus-18	V	11773720..11776631	0.52	1.09	2.13	0.02	0.02	1		GOTERM_BP_ALL	serotonin transport	4	0.1	0.099	0.9									WBGene00019619	asp-14	K10C2.3	ENSG00000182240	BACE2
WBGene00011590	bus-19	V	12872053..12882108	1.74	1.6	3.03	6.12e-06	1.35e-05	0.12		GOTERM_BP_ALL	killing of cells of other organism	4	0.1	0.099	0.9									WBGene00000219	asp-6	F21F8.7	ENSG00000186318	BACE1
WBGene00044618	bus-2	IV	1699899..1702820	0.75	2.09	4.26	2.75e-05	5.63e-05	0.54																WBGene00012683	asp-17	Y39B6A.24	ENSG00000186318	BACE1
WBGene00044623	bus-8	X	5492915..5496000	1.43	1.39	2.62	0.00154	0.00254	1																WBGene00015700	asp-9	C11D2.2	ENSG00000186318	BACE1
WBGene00015284	C01B10.10	IV	complement(6624528..6627992)	4.05	1.1	2.15	0.000198	0.000366	1																WBGene00017678	asp-12	F21F8.4	ENSG00000186318	BACE1
WBGene00044294	C01B10.11	IV	6657981..6660434	38.03	1.28	2.43	2.88e-09	9.57e-09	5.64e-05																WBGene00019105	asp-8	F59D6.3	ENSG00000186318	BACE1
WBGene00015278	C01B10.3	IV	complement(6619468..6621352)	30.11	1.16	2.23	1.03e-07	2.8e-07	0.00202																WBGene00019619	asp-14	K10C2.3	ENSG00000186318	BACE1
WBGene00194839	C01B10.44	IV	6623690..6624493	1.46	5.16	35.72	2.29e-07	6.01e-07	0.00449																WBGene00000219	asp-6	F21F8.7	ENSG00000196188	CTSE
WBGene00015281	C01B10.7	IV	6638556..6639271	0.79	1.38	2.61	0.02	0.02	1																WBGene00012683	asp-17	Y39B6A.24	ENSG00000196188	CTSE
WBGene00015271	C01B4.7	V	2494235..2499001	8.6	2.67	6.36	5.14e-20	6.34e-19	1.01e-15																WBGene00015700	asp-9	C11D2.2	ENSG00000196188	CTSE
WBGene00015272	C01B4.8	V	2490512..2492701	1.17	1.85	3.6	1.22e-07	3.29e-07	0.00239																WBGene00017678	asp-12	F21F8.4	ENSG00000196188	CTSE
WBGene00015276	C01B7.5	V	complement(8800151..8800996)	0.63	2.79	6.92	0.00156	0.00257	1																WBGene00019105	asp-8	F59D6.3	ENSG00000196188	CTSE
WBGene00007220	C01B9.1	II	13771575..13779015	1.1	2.41	5.32	1.51e-13	8.84e-13	2.97e-09																WBGene00000219	asp-6	F21F8.7	ENSG00000229183	PGA4
WBGene00015294	C01C10.2	X	complement(7435602..7438000)	7.87	1.14	2.2	2.83e-05	5.78e-05	0.56																WBGene00012683	asp-17	Y39B6A.24	ENSG00000229183	PGA4
WBGene00015292	C01C4.2	X	3716314..3718566	0.18	5.06	33.46	0.03	0.04	1																WBGene00015700	asp-9	C11D2.2	ENSG00000229183	PGA4
WBGene00015293	C01C4.3	X	3706551..3713382	3	2.04	4.11	1.77e-11	7.86e-11	3.48e-07																WBGene00017678	asp-12	F21F8.4	ENSG00000229183	PGA4
WBGene00007222	C01F6.2	IV	9099242..9101592	7.86	3.18	9.07	2.73e-23	4.56e-22	5.35e-19																WBGene00019105	asp-8	F59D6.3	ENSG00000229183	PGA4
WBGene00007230	C01G10.1	V	15099747..15104389	1.31	5.45	43.58	1.72e-21	2.43e-20	3.37e-17																WBGene00000219	asp-6	F21F8.7	ENSG00000229859	PGA3
WBGene00007239	C01G10.14	V	complement(15105327..15105943)	12.02	5.33	40.18	1.58e-24	2.96e-23	3.1e-20																WBGene00012683	asp-17	Y39B6A.24	ENSG00000229859	PGA3
WBGene00007240	C01G10.15	V	complement(15086913..15087326)	1.55	1.5	2.83	0.00524	0.0081	1																WBGene00015700	asp-9	C11D2.2	ENSG00000229859	PGA3
WBGene00044658	C01G10.17	V	15090757..15091062	1.06	5.81	56.19	0.01	0.02	1																WBGene00017678	asp-12	F21F8.4	ENSG00000229859	PGA3
WBGene00007231	C01G10.4	V	15089740..15090021	3.23	7.28	155.07	0.00163	0.00269	1																WBGene00019105	asp-8	F59D6.3	ENSG00000229859	PGA3
WBGene00007232	C01G10.5	V	complement(15089077..15089538)	4.27	6.19	73.19	1.07e-06	2.6e-06	0.02																WBGene00000219	asp-6	F21F8.7	ENSG00000256713	PGA5
WBGene00044333	C01G12.13	II	14576957..14578075	3.85	5.89	59.49	2.48e-14	1.58e-13	4.86e-10																WBGene00012683	asp-17	Y39B6A.24	ENSG00000256713	PGA5
WBGene00219299	C01G12.16	III	4161237..4161827	0.93	1.66	3.16	0.01	0.02	1																WBGene00015700	asp-9	C11D2.2	ENSG00000256713	PGA5
WBGene00007244	C01G12.3	II	complement(14581377..14582361)	18.19	2.24	4.74	2.28e-12	1.13e-11	4.47e-08																WBGene00017678	asp-12	F21F8.4	ENSG00000256713	PGA5
WBGene00007247	C01G12.7	II	complement(14588621..14591893)	0.45	2.51	5.71	1.24e-05	2.63e-05	0.24																WBGene00019105	asp-8	F59D6.3	ENSG00000256713	PGA5
WBGene00007249	C01G12.9	II	14579016..14580124	4.3	4.85	28.78	2.1e-18	2.18e-17	4.12e-14																WBGene00000220	atf-2	K08F8.2	ENSG00000165030	NFIL3
WBGene00235291	C01G5.25	IV	6541692..6548523	2.25	3.6	12.12	7.06e-10	2.53e-09	1.38e-05																WBGene00000222	atf-6	F45E6.2	ENSG00000118217	ATF6
WBGene00015305	C01G5.3	IV	6536179..6537671	3.28	6.58	95.73	1.22e-14	8.17e-14	2.4e-10																WBGene00000222	atf-6	F45E6.2	ENSG00000213676	ATF6B
WBGene00015306	C01G5.4	IV	6531750..6535677	1.52	5.49	45.04	4.37e-20	5.41e-19	8.56e-16																WBGene00000224	atgp-1	F26D10.9	ENSG00000168003	SLC3A2
WBGene00015309	C01G5.7	IV	6518174..6519502	0.49	1.63	3.1	0.02	0.03	1																WBGene00000225	atgp-2	C38C6.2	ENSG00000168003	SLC3A2
WBGene00007224	C01G6.2	II	9267336..9268303	6.32	5.57	47.62	9.68e-20	1.16e-18	1.9e-15																WBGene00000228	atn-1	W04D2.1	ENSG00000072110	ACTN1
WBGene00007229	C01G6.9	II	complement(9294029..9295753)	2.1	3.3	9.84	2.8e-14	1.78e-13	5.5e-10																WBGene00000228	atn-1	W04D2.1	ENSG00000077522	ACTN2
WBGene00015331	C02B10.6	IV	5070854..5072263	9.28	8.12	278.33	4.32e-21	5.94e-20	8.48e-17																WBGene00000228	atn-1	W04D2.1	ENSG00000130402	ACTN4
WBGene00045386	C02B4.4	X	complement(12662478..12663627)	1.93	2.6	6.07	3.76e-06	8.48e-06	0.07																WBGene00000228	atn-1	W04D2.1	ENSG00000248746	ACTN3
WBGene00219375	C02B8.12	X	complement(8120410..8123220)	0.64	1.69	3.23	0.00104	0.00176	1																WBGene00007414	None	C07E3.3	ENSG00000204842	ATXN2
WBGene00015322	C02B8.3	X	8139446..8140243	1.97	2.99	7.97	2.24e-10	8.63e-10	4.39e-06																WBGene00000232	avr-14	B0207.12	ENSG00000101958	GLRA2
WBGene00015339	C02E7.6	V	4919207..4919586	16.49	1.81	3.52	0.000372	0.000664	1																WBGene00000233	avr-15	R11G10.1	ENSG00000101958	GLRA2
WBGene00015340	C02E7.7	V	complement(4918154..4918585)	13.16	2.93	7.64	8.09e-08	2.24e-07	0.00159																WBGene00001591	glc-1	F11A5.10	ENSG00000101958	GLRA2
WBGene00015358	C02F12.9	X	3696903..3700807	0.33	5.69	51.54	0.01	0.02	1																WBGene00001592	glc-2	F25F8.2	ENSG00000101958	GLRA2
WBGene00007264	C02F4.4	IV	complement(10513887..10515228)	2.21	2.76	6.78	8.18e-09	2.57e-08	0.00016																WBGene00001593	glc-3	ZC317.3	ENSG00000101958	GLRA2
WBGene00015351	C02F5.10	III	complement(8248685..8249512)	12.49	1.95	3.85	6.29e-10	2.27e-09	1.23e-05																WBGene00006784	unc-49	T21C12.1	ENSG00000101958	GLRA2
WBGene00044445	C02F5.14	III	complement(8234526..8235543)	9.62	1.18	2.27	0.0005	0.000877	1																WBGene00017389	lgc-38	F11H8.2	ENSG00000101958	GLRA2
WBGene00015345	C02F5.2	III	8249619..8250193	6.81	4.28	19.45	1.26e-16	1.08e-15	2.47e-12																WBGene00000232	avr-14	B0207.12	ENSG00000109738	GLRB
WBGene00015348	C02F5.5	III	8236126..8236908	37.02	5.32	40.01	1.3e-43	2.31e-41	2.55e-39																WBGene00000233	avr-15	R11G10.1	ENSG00000109738	GLRB
WBGene00015359	C02G6.1	V	5876370..5879942	0.45	1.01	2.01	0.03	0.04	1																WBGene00001591	glc-1	F11A5.10	ENSG00000109738	GLRB
WBGene00015360	C02G6.2	V	5872084..5874914	0.71	8.49	358.43	0.000231	0.000423	1																WBGene00001592	glc-2	F25F8.2	ENSG00000109738	GLRB
WBGene00007266	C03A3.1	X	11257361..11260225	2	2.03	4.08	8.08e-09	2.54e-08	0.000158																WBGene00001593	glc-3	ZC317.3	ENSG00000109738	GLRB
WBGene00007268	C03A3.3	X	complement(11267391..11269023)	0.51	1.71	3.28	0.00296	0.00472	1																WBGene00006784	unc-49	T21C12.1	ENSG00000109738	GLRB
WBGene00015370	C03A7.12	V	complement(5178338..5181456)	1.17	1.39	2.62	0.00124	0.00207	1																WBGene00017389	lgc-38	F11H8.2	ENSG00000109738	GLRB
WBGene00015371	C03A7.13	V	complement(5191130..5192531)	1.34	1.93	3.82	1.75e-06	4.13e-06	0.03																WBGene00000232	avr-14	B0207.12	ENSG00000145451	GLRA3
WBGene00015366	C03A7.2	V	5181912..5183717	0.51	1.34	2.54	0.01	0.02	1																WBGene00000233	avr-15	R11G10.1	ENSG00000145451	GLRA3
WBGene00015372	C03B1.1	X	6374751..6375592	0.24	5.14	35.27	0.03	0.04	1																WBGene00001591	glc-1	F11A5.10	ENSG00000145451	GLRA3
WBGene00015381	C03B1.13	X	complement(6335279..6338035)	6.05	1.42	2.68	1.24e-07	3.36e-07	0.00244																WBGene00001592	glc-2	F25F8.2	ENSG00000145451	GLRA3
WBGene00015382	C03B1.14	X	complement(6359383..6360758)	14.53	1.58	2.99	6.21e-09	1.98e-08	0.000122																WBGene00001593	glc-3	ZC317.3	ENSG00000145451	GLRA3
WBGene00015373	C03B1.2	X	6367614..6373157	0.33	3.97	15.65	0.00185	0.00302	1																WBGene00006784	unc-49	T21C12.1	ENSG00000145451	GLRA3
WBGene00015376	C03B1.5	X	6355585..6357689	0.19	1.61	3.05	0.02	0.03	1																WBGene00017389	lgc-38	F11H8.2	ENSG00000145451	GLRA3
WBGene00015386	C03B8.3	III	7712309..7717314	6.74	3.56	11.77	9.3e-24	1.62e-22	1.82e-19																WBGene00000232	avr-14	B0207.12	ENSG00000145888	GLRA1
WBGene00007269	C03C10.2	III	4091126..4093311	4.93	4.96	31.18	4.85e-23	7.87e-22	9.51e-19																WBGene00000233	avr-15	R11G10.1	ENSG00000145888	GLRA1
WBGene00007274	C03C11.1	I	10014547..10015495	16.16	6.11	69.3	3.6e-25	7.18e-24	7.05e-21																WBGene00001591	glc-1	F11A5.10	ENSG00000145888	GLRA1
WBGene00015388	C03F11.2	X	complement(5394508..5397400)	0.73	4.12	17.44	9.51e-08	2.61e-07	0.00186																WBGene00001592	glc-2	F25F8.2	ENSG00000145888	GLRA1
WBGene00015390	C03F11.4	X	complement(5401437..5406443)	4.84	2.15	4.44	1.21e-11	5.47e-11	2.37e-07																WBGene00001593	glc-3	ZC317.3	ENSG00000145888	GLRA1
WBGene00015402	C03G6.17	V	complement(7379745..7381069)	2.86	4.04	16.48	3.3e-15	2.37e-14	6.48e-11																WBGene00006784	unc-49	T21C12.1	ENSG00000145888	GLRA1
WBGene00015393	C03G6.5	V	7365251..7366204	27.78	4.02	16.24	9.35e-41	1.15e-38	1.83e-36																WBGene00017389	lgc-38	F11H8.2	ENSG00000145888	GLRA1
WBGene00015408	C03H5.6	II	complement(396644..399421)	0.76	2.27	4.84	1.95e-06	4.56e-06	0.04																WBGene00000232	avr-14	B0207.12	ENSG00000188828	GLRA4
WBGene00015409	C03H5.7	II	380573..382257	0.17	2.71	6.53	0.00686	0.01	1																WBGene00000233	avr-15	R11G10.1	ENSG00000188828	GLRA4
WBGene00007285	C04A11.1	X	13660519..13662963	1.94	2.08	4.22	1.91e-08	5.73e-08	0.000375																WBGene00001591	glc-1	F11A5.10	ENSG00000188828	GLRA4
WBGene00007288	C04A11.5	X	13664589..13665352	2.67	2.5	5.65	1.65e-06	3.91e-06	0.03																WBGene00001592	glc-2	F25F8.2	ENSG00000188828	GLRA4
WBGene00206529	C04A2.15	II	6852319..6853491	0.81	1.6	3.03	0.02	0.02	1																WBGene00001593	glc-3	ZC317.3	ENSG00000188828	GLRA4
WBGene00007295	C04C11.1	X	14020590..14022409	8.96	1.08	2.11	0.000143	0.000269	1																WBGene00017389	lgc-38	F11H8.2	ENSG00000188828	GLRA4
WBGene00219410	C04C3.14	IV	3395881..3396552	1.37	2.22	4.66	0.0033	0.00523	1																WBGene00006784	unc-49	T21C12.1	ENSG00000188828	GLRA4
WBGene00015416	C04C3.6	IV	complement(3419813..3422607)	0.33	2.29	4.89	0.00148	0.00244	1																WBGene00000238	bar-1	C54D1.6	ENSG00000168036	CTNNB1
WBGene00195067	C04C3.9	IV	complement(3428134..3428534)	0.82	3.42	10.71	0.00736	0.01	1																WBGene00000238	bar-1	C54D1.6	ENSG00000173801	JUP
WBGene00015433	C04E12.2	V	3369081..3369920	56.43	2.89	7.39	8.51e-29	2.51e-27	1.67e-24																WBGene00015467	basl-1	C05D2.3	ENSG00000132437	DDC
WBGene00015434	C04E12.4	V	3362775..3368340	7.87	2.27	4.81	2.23e-16	1.87e-15	4.38e-12																WBGene00000241	bbs-1	Y105E8A.5	ENSG00000174483	BBS1
WBGene00015435	C04E12.5	V	3358567..3361093	1.1	1.42	2.68	0.000505	0.000885	1																WBGene00000241	bbs-1	Y105E8A.5	ENSG00000256349	None
WBGene00015426	C04E6.12	V	complement(5918062..5919835)	0.4	1.51	2.84	0.02	0.02	1																WBGene00000242	bbs-2	F20D12.3	ENSG00000125124	BBS2
WBGene00015427	C04E6.13	V	5912726..5913757	7.14	2.02	4.06	3.39e-08	9.84e-08	0.000664																WBGene00000244	bbs-8	T25F10.5	ENSG00000165533	TTC8
WBGene00015421	C04E6.4	V	5907408..5909620	0.99	6.37	82.58	6.03e-07	1.51e-06	0.01																WBGene00000246	bcc-1	M7.3	ENSG00000122870	BICC1
WBGene00015422	C04E6.5	V	5902133..5904831	3.92	6.57	95.3	3.07e-21	4.26e-20	6.02e-17																WBGene00003171	mec-7	ZK154.3	ENSG00000198211	None
WBGene00015423	C04E6.7	V	5893312..5895208	15.72	2.67	6.37	6.69e-19	7.37e-18	1.31e-14																WBGene00006538	tbb-4	B0272.1	ENSG00000198211	None
WBGene00015424	C04E6.8	V	complement(5882665..5883835)	3.24	4.7	25.97	1.41e-09	4.88e-09	2.77e-05																WBGene00003171	mec-7	ZK154.3	ENSG00000258947	TUBB3
WBGene00015430	C04E7.3	X	complement(344127..346289)	2.07	1.52	2.87	4.37e-07	1.11e-06	0.00857																WBGene00006538	tbb-4	B0272.1	ENSG00000258947	TUBB3
WBGene00015431	C04E7.4	X	complement(334580..341232)	1.82	1.43	2.7	2.47e-06	5.71e-06	0.05																WBGene00000253	bli-3	F56C11.1	ENSG00000137857	DUOX1
WBGene00015442	C04F1.1	I	complement(5726308..5729310)	1.31	2.64	6.25	1e-08	3.11e-08	0.000196																WBGene00018771	duox-2	F53G12.3	ENSG00000137857	DUOX1
WBGene00077685	C04F12.12	I	complement(9694596..9695172)	2.52	3.33	10.04	7.6e-08	2.11e-07	0.00149																WBGene00000253	bli-3	F56C11.1	ENSG00000140279	DUOX2
WBGene00219286	C04F12.16	I	9704870..9705420	6.25	2.74	6.66	1.45e-11	6.47e-11	2.83e-07																WBGene00018771	duox-2	F53G12.3	ENSG00000140279	DUOX2
WBGene00007301	C04F12.7	I	complement(9695707..9696762)	158.63	5.27	38.61	1.6e-34	8.89e-33	3.13e-30																WBGene00002232	kpc-1	F11A6.1	ENSG00000099139	PCSK5
WBGene00007302	C04F12.8	I	complement(9697237..9699561)	13.29	1.5	2.82	1.11e-08	3.43e-08	0.000218																WBGene00015994	None	C18H7.4	ENSG00000099139	PCSK5
WBGene00195081	C04F6.7	X	complement(3416888..3419213)	0.09	2.88	7.37	0.03	0.04	1																WBGene00002232	kpc-1	F11A6.1	ENSG00000140479	PCSK6
WBGene00007305	C04G2.2	IV	10090658..10092379	8.49	5.36	41	3.03e-28	8.5e-27	5.95e-24																WBGene00007104	None	B0024.15	ENSG00000235863	B3GALT4
WBGene00007306	C04G2.5	IV	complement(10094198..10095259)	11.9	7.1	137.03	5.49e-24	9.82e-23	1.08e-19																WBGene00000277	cab-1	C23H4.1	ENSG00000107281	NPDC1
WBGene00007308	C04G2.9	IV	10112870..10114287	124.05	4.81	28.03	8.55e-31	3.22e-29	1.68e-26																WBGene00000280	cah-2	D1022.8	ENSG00000063180	CA11
WBGene00015453	C04G6.2	II	5093214..5094263	1.11	1.84	3.57	0.000139	0.000262	1																WBGene00000280	cah-2	D1022.8	ENSG00000154975	CA10
WBGene00015455	C04G6.5	II	5085785..5086121	37.72	3.62	12.33	2.92e-23	4.87e-22	5.73e-19																WBGene00000282	cah-4	R01E6.3	ENSG00000174990	CA5A
WBGene00007317	C05A9.2	X	complement(10842658..10844674)	11.04	2.48	5.57	6.66e-14	4.07e-13	1.31e-09																WBGene00000282	cah-4	R01E6.3	ENSG00000185015	CA13
WBGene00007319	C05B5.1	III	complement(9987768..9988421)	1.23	3.67	12.73	2.54e-05	5.22e-05	0.5																WBGene00016104	ddr-1	C25F6.4	ENSG00000140538	NTRK3
WBGene00194886	C05B5.12	III	9987367..9987728	1.99	5.21	36.92	4.32e-05	8.64e-05	0.85																WBGene00017039	trk-1	D1073.1	ENSG00000140538	NTRK3
WBGene00219280	C05B5.16	III	10012436..10013205	0.69	4.85	28.75	0.000149	0.000279	1																WBGene00016104	ddr-1	C25F6.4	ENSG00000148053	NTRK2
WBGene00219314	C05B5.17	III	complement(9998542..9999335)	0.25	2.95	7.71	0.02	0.03	1																WBGene00017039	trk-1	D1073.1	ENSG00000148053	NTRK2
WBGene00007320	C05B5.2	III	complement(9999819..10000528)	43.89	5.91	60.15	2.75e-41	3.66e-39	5.39e-37																WBGene00016104	ddr-1	C25F6.4	ENSG00000169071	ROR2
WBGene00007322	C05B5.5	III	10001400..10003856	1.52	1.95	3.86	9.72e-09	3.02e-08	0.000191																WBGene00017039	trk-1	D1073.1	ENSG00000169071	ROR2
WBGene00007324	C05B5.8	III	complement(10005459..10006784)	40.61	1.92	3.8	2.16e-13	1.23e-12	4.23e-09																WBGene00016104	ddr-1	C25F6.4	ENSG00000185483	ROR1
WBGene00007335	C05C12.1	IV	11253985..11255703	7.33	5.77	54.69	9.02e-28	2.41e-26	1.77e-23																WBGene00017039	trk-1	D1073.1	ENSG00000185483	ROR1
WBGene00007336	C05C12.4	IV	complement(11246451..11248081)	36.53	1.95	3.87	1.25e-15	9.5e-15	2.45e-11																WBGene00016104	ddr-1	C25F6.4	ENSG00000198400	NTRK1
WBGene00007337	C05C12.5	IV	complement(11260412..11261185)	24.47	4.6	24.3	9.9e-28	2.63e-26	1.94e-23																WBGene00017039	trk-1	D1073.1	ENSG00000198400	NTRK1
WBGene00007327	C05C9.3	X	complement(11142971..11152820)	0.54	1.82	3.52	7.1e-06	1.55e-05	0.14																WBGene00000295	cat-1	W01C8.6	ENSG00000036565	SLC18A1
WBGene00015480	C05D10.4	III	complement(6088684..6102862)	10.48	1.78	3.43	1.14e-12	5.86e-12	2.23e-08																WBGene00000295	cat-1	W01C8.6	ENSG00000165646	SLC18A2
WBGene00007339	C05D12.1	II	complement(11412232..11415820)	3.22	2.29	4.89	9.75e-13	5.06e-12	1.91e-08																WBGene00000296	cat-2	B0432.5	ENSG00000180176	TH
WBGene00007340	C05D12.2	II	11418314..11423393	4.39	1.4	2.64	1.46e-08	4.43e-08	0.000286																WBGene00000301	cav-1	T13F2.8	ENSG00000105971	CAV2
WBGene00044029	C05D12.7	II	11410091..11412280	6.32	2.24	4.71	4.16e-13	2.28e-12	8.15e-09																WBGene00000302	cav-2	C56A3.7	ENSG00000105971	CAV2
WBGene00015472	C05D9.3	X	1111903..1116794	19.49	2	4	2.59e-14	1.66e-13	5.08e-10																WBGene00000301	cav-1	T13F2.8	ENSG00000105974	CAV1
WBGene00015476	C05D9.9	X	complement(1122422..1124308)	35.14	3.01	8.05	5.34e-20	6.57e-19	1.05e-15																WBGene00000302	cav-2	C56A3.7	ENSG00000105974	CAV1
WBGene00015491	C05E4.12	V	complement(761626..761978)	0.65	5.02	32.35	0.03	0.04	1																WBGene00000301	cav-1	T13F2.8	ENSG00000182533	CAV3
WBGene00206359	C05E4.15	V	complement(758576..761259)	0.53	4.88	29.49	0.000114	0.000216	1																WBGene00000302	cav-2	C56A3.7	ENSG00000182533	CAV3
WBGene00007343	C05E7.1	X	complement(12941441..12943547)	3.86	2.95	7.73	3.62e-13	2e-12	7.09e-09																WBGene00009595	None	F40F12.7	ENSG00000005339	CREBBP
WBGene00007344	C05E7.2	X	complement(12938695..12940792)	3.93	2.17	4.51	3.67e-08	1.06e-07	0.000719																WBGene00010545	cbp-2	K03H1.10	ENSG00000005339	CREBBP
WBGene00007345	C05E7.3	X	complement(12945616..12946562)	3.03	3.28	9.7	2.23e-08	6.62e-08	0.000436																WBGene00016221	None	C29F9.6	ENSG00000005339	CREBBP
WBGene00007347	C05G5.1	X	complement(14734443..14740088)	9.32	1.14	2.21	4.33e-05	8.65e-05	0.85																WBGene00009595	None	F40F12.7	ENSG00000100393	EP300
WBGene00007351	C05G5.5	X	complement(14756075..14760963)	0.48	2.31	4.96	0.000141	0.000264	1																WBGene00010545	cbp-2	K03H1.10	ENSG00000100393	EP300
WBGene00007353	C06A1.2	II	10570602..10572530	11.2	1.48	2.79	7.99e-07	1.97e-06	0.02																WBGene00016221	None	C29F9.6	ENSG00000100393	EP300
WBGene00007354	C06A1.3	II	10572247..10574067	16.4	4.97	31.41	5.61e-29	1.7e-27	1.1e-24																WBGene00000367	cca-1	C54D2.5	ENSG00000006283	CACNA1G
WBGene00044414	C06A5.12	I	complement(6004599..6007595)	30.39	1.78	3.44	8.67e-12	3.99e-11	1.7e-07																WBGene00000367	cca-1	C54D2.5	ENSG00000100346	CACNA1I
WBGene00015500	C06A5.2	I	6006264..6007295	3.29	2.55	5.87	3.14e-10	1.18e-09	6.15e-06																WBGene00000367	cca-1	C54D2.5	ENSG00000196557	CACNA1H
WBGene00015511	C06A6.7	IV	complement(7837350..7838548)	4.95	4.92	30.29	1.03e-24	1.96e-23	2.02e-20																WBGene00000368	ccb-1	T28F2.5	ENSG00000067191	CACNB1
WBGene00015516	C06A8.6	II	7772499..7773914	28.63	6.52	91.77	2.22e-38	2.04e-36	4.36e-34																WBGene00021125	ccb-2	W10C8.1	ENSG00000067191	CACNB1
WBGene00015517	C06A8.8	II	complement(7765545..7772017)	6.43	2.43	5.38	4.98e-15	3.49e-14	9.77e-11																WBGene00000368	ccb-1	T28F2.5	ENSG00000165995	CACNB2
WBGene00189947	C06B3.16	V	13931525..13932198	0.72	6.19	73	0.00757	0.01	1																WBGene00021125	ccb-2	W10C8.1	ENSG00000165995	CACNB2
WBGene00007365	C06B3.6	V	complement(13908133..13909513)	136.31	3.19	9.1	2.52e-13	1.43e-12	4.94e-09																WBGene00000368	ccb-1	T28F2.5	ENSG00000167535	CACNB3
WBGene00007366	C06B3.7	V	13909686..13911524	12.78	4.81	28.04	1.61e-21	2.3e-20	3.16e-17																WBGene00021125	ccb-2	W10C8.1	ENSG00000167535	CACNB3
WBGene00007368	C06B8.2	V	complement(15476086..15478566)	6.63	3.01	8.03	9.31e-21	1.24e-19	1.83e-16																WBGene00000368	ccb-1	T28F2.5	ENSG00000182389	CACNB4
WBGene00007372	C06B8.7	V	15498743..15511421	2.05	1.74	3.33	4.8e-09	1.55e-08	9.41e-05																WBGene00021125	ccb-2	W10C8.1	ENSG00000182389	CACNB4
WBGene00044169	C06C3.10	II	complement(9375845..9377258)	4.3	4.01	16.16	6.41e-16	5.05e-15	1.26e-11																WBGene00000368	ccb-1	T28F2.5	ENSG00000283228	None
WBGene00175031	C06C3.12	II	9375107..9375848	0.71	1.21	2.31	0.02	0.03	1																WBGene00021125	ccb-2	W10C8.1	ENSG00000283228	None
WBGene00007374	C06C3.3	II	complement(9369178..9372485)	0.32	3.38	10.39	8.14e-06	1.76e-05	0.16																WBGene00000372	cyp-13A7	T10B9.10	ENSG00000021461	CYP3A43
WBGene00007378	C06C3.8	II	complement(9386584..9390900)	0.87	2.37	5.18	8.8e-09	2.75e-08	0.000173																WBGene00008519	cyp-13B1	F02C12.5	ENSG00000021461	CYP3A43
WBGene00014668	C06C3.9	II	9376455..9378242	0.53	1.4	2.64	0.02	0.03	1																WBGene00011671	cyp-13A4	T10B9.1	ENSG00000021461	CYP3A43
WBGene00007380	C06C6.6	V	15988754..15991607	0.2	6.66	100.81	0.00415	0.0065	1																WBGene00011672	cyp-13A5	T10B9.2	ENSG00000021461	CYP3A43
WBGene00007381	C06C6.7	V	15992150..15995607	0.86	4.97	31.37	4.37e-13	2.38e-12	8.57e-09																WBGene00011674	cyp-13A8	T10B9.4	ENSG00000021461	CYP3A43
WBGene00007382	C06C6.8	V	15997136..15997768	3.02	4.59	24.04	2.14e-09	7.25e-09	4.2e-05																WBGene00011675	cyp-13A3	T10B9.5	ENSG00000021461	CYP3A43
WBGene00015522	C06E1.7	III	complement(8591239..8593720)	1.21	3.39	10.51	1.74e-11	7.71e-11	3.41e-07																WBGene00011677	cyp-13A1	T10B9.8	ENSG00000021461	CYP3A43
WBGene00015531	C06E4.2	IV	7276961..7283086	2.03	1.3	2.46	0.02	0.03	1																WBGene00014254	cyp-13A10	ZK1320.4	ENSG00000021461	CYP3A43
WBGene00015535	C06E4.6	IV	complement(7257217..7258248)	0.38	2.29	4.87	0.00257	0.00413	1																WBGene00014697	cyp-25A3	C36A4.3	ENSG00000021461	CYP3A43
WBGene00015537	C06E4.8	IV	complement(7284219..7285873)	8.32	3.76	13.53	2.43e-21	3.41e-20	4.77e-17																WBGene00017108	cyp-43A1	E03E2.1	ENSG00000021461	CYP3A43
WBGene00015539	C06E7.2	IV	5839387..5844004	4.54	1.96	3.9	1.54e-09	5.31e-09	3.02e-05																WBGene00009226	cyp-37B1	F28G4.1	ENSG00000021461	CYP3A43
WBGene00015544	C06E8.5	III	complement(7002301..7005450)	1.21	4.32	19.92	3.28e-14	2.07e-13	6.42e-10																WBGene00011830	cyp-29A2	T19B10.1	ENSG00000021461	CYP3A43
WBGene00015545	C06G1.1	X	16633363..16637633	2.27	1.84	3.58	6.03e-10	2.19e-09	1.18e-05																WBGene00013585	cyp-42A1	Y80D3A.5	ENSG00000021461	CYP3A43
WBGene00015549	C06G3.3	IV	7036129..7036447	9.94	2.15	4.43	9.87e-10	3.48e-09	1.94e-05																WBGene00016147	cyp-32A1	C26F1.2	ENSG00000021461	CYP3A43
WBGene00015558	C06G4.4	III	complement(7977216..7977803)	12.87	4.25	19	1.41e-24	2.67e-23	2.77e-20																WBGene00021167	cyp-32B1	Y5H2B.5	ENSG00000021461	CYP3A43
WBGene00044446	C06G4.6	III	8004397..8005887	0.72	1.43	2.7	0.00343	0.00544	1																WBGene00021412	cyp-29A3	Y38C9B.1	ENSG00000021461	CYP3A43
WBGene00015560	C07A12.2	X	4544876..4545418	2.92	6.89	118.56	0.00293	0.00468	1																WBGene00000372	cyp-13A7	T10B9.10	ENSG00000059377	TBXAS1
WBGene00007397	C07A4.2	X	10172326..10174185	1.21	2.96	7.77	1.23e-09	4.29e-09	2.41e-05																WBGene00008519	cyp-13B1	F02C12.5	ENSG00000059377	TBXAS1
WBGene00007398	C07A4.3	X	10174985..10175896	3.59	2.19	4.55	2.31e-08	6.86e-08	0.000453																WBGene00011671	cyp-13A4	T10B9.1	ENSG00000059377	TBXAS1
WBGene00043994	C07A9.12	III	complement(9725285..9727539)	4.92	2.33	5.02	4.66e-15	3.28e-14	9.14e-11																WBGene00011672	cyp-13A5	T10B9.2	ENSG00000059377	TBXAS1
WBGene00044227	C07A9.13	III	complement(9679698..9681269)	1.77	2.71	6.52	7.5e-10	2.68e-09	1.47e-05																WBGene00011674	cyp-13A8	T10B9.4	ENSG00000059377	TBXAS1
WBGene00007408	C07B5.3	X	complement(9522488..9523173)	2.97	2.82	7.05	6.36e-10	2.3e-09	1.25e-05																WBGene00011675	cyp-13A3	T10B9.5	ENSG00000059377	TBXAS1
WBGene00007409	C07B5.4	X	9529533..9536631	2.97	2.58	5.99	1.29e-15	9.79e-15	2.53e-11																WBGene00011677	cyp-13A1	T10B9.8	ENSG00000059377	TBXAS1
WBGene00007410	C07B5.6	X	9519022..9521486	0.68	1.07	2.1	0.02	0.03	1																WBGene00014254	cyp-13A10	ZK1320.4	ENSG00000059377	TBXAS1
WBGene00195209	C07B5.8	X	complement(9536563..9536792)	6.57	1.54	2.9	5.53e-05	0.000109	1																WBGene00014697	cyp-25A3	C36A4.3	ENSG00000059377	TBXAS1
WBGene00007411	C07C7.1	IV	9185064..9186023	0.24	5.08	33.89	0.03	0.04	1																WBGene00017108	cyp-43A1	E03E2.1	ENSG00000059377	TBXAS1
WBGene00015566	C07D10.1	II	7399012..7400540	4.86	1.47	2.76	5.89e-06	1.3e-05	0.12																WBGene00000372	cyp-13A7	T10B9.10	ENSG00000106258	CYP3A5
WBGene00015569	C07D10.5	II	7381561..7383499	14.56	1.56	2.94	2.91e-09	9.66e-09	5.71e-05																WBGene00008519	cyp-13B1	F02C12.5	ENSG00000106258	CYP3A5
WBGene00044673	C07D10.6	II	7379177..7379612	0.52	2	3.99	0.03	0.04	1																WBGene00011671	cyp-13A4	T10B9.1	ENSG00000106258	CYP3A5
WBGene00007414	C07E3.3	II	complement(10353584..10357518)	4.51	2.84	7.18	2.18e-20	2.8e-19	4.28e-16																WBGene00011672	cyp-13A5	T10B9.2	ENSG00000106258	CYP3A5
WBGene00007415	C07E3.4	II	10360871..10362915	3.44	6.63	99.23	3.87e-18	3.91e-17	7.58e-14																WBGene00011674	cyp-13A8	T10B9.4	ENSG00000106258	CYP3A5
WBGene00007418	C07E3.8	II	10352263..10353463	0.66	3.4	10.59	5.93e-05	0.000116	1																WBGene00011675	cyp-13A3	T10B9.5	ENSG00000106258	CYP3A5
WBGene00015570	C07F11.2	I	420922..423713	0.51	3.33	10.03	4.13e-07	1.05e-06	0.0081																WBGene00011677	cyp-13A1	T10B9.8	ENSG00000106258	CYP3A5
WBGene00015572	C07G1.6	IV	complement(8209158..8210400)	13.48	5.95	61.66	3.41e-27	8.52e-26	6.69e-23																WBGene00014254	cyp-13A10	ZK1320.4	ENSG00000106258	CYP3A5
WBGene00269378	C07G3.15	V	complement(3493637..3496943)	0.37	4.26	19.18	0.000834	0.00142	1																WBGene00014697	cyp-25A3	C36A4.3	ENSG00000106258	CYP3A5
WBGene00007421	C07H4.1	II	complement(9091109..9093696)	21.03	1.55	2.94	2.14e-07	5.63e-07	0.00419																WBGene00017108	cyp-43A1	E03E2.1	ENSG00000106258	CYP3A5
WBGene00015582	C07H6.9	III	complement(7498819..7499447)	4.51	1.64	3.12	6.21e-06	1.37e-05	0.12																WBGene00009226	cyp-37B1	F28G4.1	ENSG00000106258	CYP3A5
WBGene00044773	C08A9.10	X	17081128..17082042	225.85	1.61	3.05	5.28e-14	3.26e-13	1.03e-09																WBGene00011830	cyp-29A2	T19B10.1	ENSG00000106258	CYP3A5
WBGene00007430	C08B6.10	V	10125052..10127570	8.15	1.12	2.17	3.13e-05	6.36e-05	0.61																WBGene00013585	cyp-42A1	Y80D3A.5	ENSG00000106258	CYP3A5
WBGene00007424	C08B6.3	V	complement(10109872..10112287)	3.99	1.67	3.18	4.71e-06	1.05e-05	0.09																WBGene00016147	cyp-32A1	C26F1.2	ENSG00000106258	CYP3A5
WBGene00007427	C08B6.6	V	10123638..10124689	0.65	6.43	86.33	0.00553	0.00853	1																WBGene00021167	cyp-32B1	Y5H2B.5	ENSG00000106258	CYP3A5
WBGene00015592	C08D8.1	V	8345759..8349909	1.99	1.07	2.09	0.00103	0.00174	1																WBGene00021412	cyp-29A3	Y38C9B.1	ENSG00000106258	CYP3A5
WBGene00015593	C08E3.1	II	1633806..1634089	3.82	7.61	196.01	0.00128	0.00213	1																WBGene00000372	cyp-13A7	T10B9.10	ENSG00000160868	CYP3A4
WBGene00015605	C08E3.13	II	complement(1631995..1633850)	12.67	5.86	58.23	2.22e-13	1.26e-12	4.35e-09																WBGene00008519	cyp-13B1	F02C12.5	ENSG00000160868	CYP3A4
WBGene00007437	C08E8.1	V	complement(18361051..18362543)	0.89	6.14	70.46	0.00787	0.01	1																WBGene00011671	cyp-13A4	T10B9.1	ENSG00000160868	CYP3A4
WBGene00077692	C08E8.10	V	complement(18339015..18339907)	24.06	3.83	14.18	1.99e-21	2.81e-20	3.91e-17																WBGene00011672	cyp-13A5	T10B9.2	ENSG00000160868	CYP3A4
WBGene00007439	C08E8.3	V	18350148..18350464	10.76	6.49	90.09	5.8e-11	2.41e-10	1.14e-06																WBGene00011674	cyp-13A8	T10B9.4	ENSG00000160868	CYP3A4
WBGene00007440	C08E8.4	V	18371846..18373528	41.64	5.18	36.18	1.81e-40	2.14e-38	3.54e-36																WBGene00011675	cyp-13A3	T10B9.5	ENSG00000160868	CYP3A4
WBGene00015613	C08F1.10	II	complement(1785270..1786309)	7.07	4.33	20.13	1.2e-21	1.73e-20	2.36e-17																WBGene00011677	cyp-13A1	T10B9.8	ENSG00000160868	CYP3A4
WBGene00044417	C08F1.11	II	complement(1783451..1784481)	1.46	4.27	19.36	4.4e-09	1.43e-08	8.63e-05																WBGene00014254	cyp-13A10	ZK1320.4	ENSG00000160868	CYP3A4
WBGene00015610	C08F1.6	II	complement(1787222..1788187)	4.76	3.04	8.22	1.24e-14	8.26e-14	2.43e-10																WBGene00014697	cyp-25A3	C36A4.3	ENSG00000160868	CYP3A4
WBGene00007450	C08F11.1	IV	13623833..13625432	1.75	4.81	28.06	2.03e-08	6.07e-08	0.000399																WBGene00017108	cyp-43A1	E03E2.1	ENSG00000160868	CYP3A4
WBGene00007457	C08F11.10	IV	complement(13648039..13649335)	13.96	5.39	41.94	3.13e-32	1.37e-30	6.13e-28																WBGene00009226	cyp-37B1	F28G4.1	ENSG00000160868	CYP3A4
WBGene00007460	C08F11.13	IV	complement(13607436..13609892)	60.1	3.95	15.49	7.08e-39	6.88e-37	1.39e-34																WBGene00011830	cyp-29A2	T19B10.1	ENSG00000160868	CYP3A4
WBGene00007452	C08F11.3	IV	13619508..13621513	2.45	4.61	24.34	5.05e-15	3.53e-14	9.91e-11																WBGene00013585	cyp-42A1	Y80D3A.5	ENSG00000160868	CYP3A4
WBGene00007454	C08F11.7	IV	13637288..13638525	1.65	1.23	2.34	0.00149	0.00247	1																WBGene00016147	cyp-32A1	C26F1.2	ENSG00000160868	CYP3A4
WBGene00219217	C08F8.15	IV	complement(11159570..11160807)	0.6	2.95	7.75	1.41e-05	2.98e-05	0.28																WBGene00021167	cyp-32B1	Y5H2B.5	ENSG00000160868	CYP3A4
WBGene00007448	C08F8.6	IV	complement(11162768..11164622)	13.88	6.21	74.18	2.33e-32	1.03e-30	4.58e-28																WBGene00021412	cyp-29A3	Y38C9B.1	ENSG00000160868	CYP3A4
WBGene00015618	C08G5.6	II	770553..772117	1.42	1.09	2.13	0.01	0.02	1																WBGene00000372	cyp-13A7	T10B9.10	ENSG00000160870	CYP3A7
WBGene00044418	C08G5.7	II	complement(756195..765317)	8.04	3.07	8.42	1.4e-18	1.49e-17	2.75e-14																WBGene00008519	cyp-13B1	F02C12.5	ENSG00000160870	CYP3A7
WBGene00015619	C08G9.1	IV	7658734..7664166	21.01	1.31	2.48	2.98e-06	6.81e-06	0.06																WBGene00011671	cyp-13A4	T10B9.1	ENSG00000160870	CYP3A7
WBGene00007462	C08H9.1	II	9875179..9878008	1.1	5.96	62.05	1.75e-09	5.99e-09	3.43e-05																WBGene00011672	cyp-13A5	T10B9.2	ENSG00000160870	CYP3A7
WBGene00015626	C09B9.1	IV	5037815..5040495	0.79	2.5	5.66	2.65e-05	5.43e-05	0.52																WBGene00011674	cyp-13A8	T10B9.4	ENSG00000160870	CYP3A7
WBGene00015627	C09B9.2	IV	5029250..5031046	16.67	5.38	41.77	4.61e-33	2.21e-31	9.04e-29																WBGene00011675	cyp-13A3	T10B9.5	ENSG00000160870	CYP3A7
WBGene00015629	C09B9.4	IV	complement(5031596..5033395)	9.99	5.08	33.76	1.53e-22	2.39e-21	3.01e-18																WBGene00011677	cyp-13A1	T10B9.8	ENSG00000160870	CYP3A7
WBGene00015630	C09B9.7	IV	complement(5056973..5061012)	0.98	7.52	183.07	4.89e-09	1.58e-08	9.59e-05																WBGene00014254	cyp-13A10	ZK1320.4	ENSG00000160870	CYP3A7
WBGene00220250	C09B9.85	IV	complement(5021188..5025746)	0.76	8.18	290.83	0.000397	0.000706	1																WBGene00014697	cyp-25A3	C36A4.3	ENSG00000160870	CYP3A7
WBGene00015632	C09D4.1	I	5497679..5505447	9.48	1.1	2.15	7.71e-06	1.68e-05	0.15																WBGene00017108	cyp-43A1	E03E2.1	ENSG00000160870	CYP3A7
WBGene00015633	C09D4.2	I	5491424..5493263	63.43	1.19	2.29	1.37e-08	4.17e-08	0.000268																WBGene00009226	cyp-37B1	F28G4.1	ENSG00000160870	CYP3A7
WBGene00015634	C09D4.3	I	5488309..5490626	14.69	5.49	45.07	1.4e-34	7.88e-33	2.75e-30																WBGene00011830	cyp-29A2	T19B10.1	ENSG00000160870	CYP3A7
WBGene00206357	C09D4.9	I	complement(5487376..5488241)	7.73	3.74	13.38	2.27e-14	1.46e-13	4.45e-10																WBGene00013585	cyp-42A1	Y80D3A.5	ENSG00000160870	CYP3A7
WBGene00044295	C09E7.10	III	complement(6518714..6520049)	0.4	6.1	68.47	0.00848	0.01	1																WBGene00016147	cyp-32A1	C26F1.2	ENSG00000160870	CYP3A7
WBGene00007482	C09F12.2	X	11053915..11056970	1.15	5.13	35.01	8.74e-14	5.25e-13	1.71e-09																WBGene00021167	cyp-32B1	Y5H2B.5	ENSG00000160870	CYP3A7
WBGene00007483	C09F12.3	X	complement(11041032..11042877)	0.13	1.93	3.82	0.03	0.04	1																WBGene00021412	cyp-29A3	Y38C9B.1	ENSG00000160870	CYP3A7
WBGene00007478	C09F9.1	II	14698701..14699362	9.35	5.37	41.35	7.49e-21	1.01e-19	1.47e-16																WBGene00000372	cyp-13A7	T10B9.10	ENSG00000282301	CYP3A7-CYP3A51P
WBGene00007479	C09F9.2	II	14705512..14712800	1.57	3.1	8.56	2.02e-13	1.16e-12	3.95e-09																WBGene00008519	cyp-13B1	F02C12.5	ENSG00000282301	CYP3A7-CYP3A51P
WBGene00007484	C09G1.2	X	complement(15977762..15982600)	0.06	3.44	10.89	0.02	0.02	1																WBGene00011671	cyp-13A4	T10B9.1	ENSG00000282301	CYP3A7-CYP3A51P
WBGene00007487	C09G1.5	X	15959100..15962344	2.42	1.49	2.8	2.2e-05	4.55e-05	0.43																WBGene00011672	cyp-13A5	T10B9.2	ENSG00000282301	CYP3A7-CYP3A51P
WBGene00206538	C09G5.13	II	10717336..10719579	0.19	2.66	6.34	0.00872	0.01	1																WBGene00011674	cyp-13A8	T10B9.4	ENSG00000282301	CYP3A7-CYP3A51P
WBGene00007489	C09G5.7	II	10714886..10716416	2.49	1.93	3.81	6.1e-08	1.72e-07	0.0012																WBGene00011675	cyp-13A3	T10B9.5	ENSG00000282301	CYP3A7-CYP3A51P
WBGene00007495	C09G9.5	IV	8886528..8888602	4.24	1.06	2.09	0.00023	0.000422	1																WBGene00011677	cyp-13A1	T10B9.8	ENSG00000282301	CYP3A7-CYP3A51P
WBGene00007497	C09G9.8	IV	8881481..8882240	1.8	1.7	3.25	0.000111	0.000211	1																WBGene00014254	cyp-13A10	ZK1320.4	ENSG00000282301	CYP3A7-CYP3A51P
WBGene00007503	C09H10.9	II	11104462..11106046	6.94	6.21	74.23	7.81e-26	1.67e-24	1.53e-21																WBGene00014697	cyp-25A3	C36A4.3	ENSG00000282301	CYP3A7-CYP3A51P
WBGene00015661	C09H5.7	V	complement(8084120..8085241)	5.11	6.55	93.81	1.02e-16	8.79e-16	1.99e-12																WBGene00017108	cyp-43A1	E03E2.1	ENSG00000282301	CYP3A7-CYP3A51P
WBGene00050957	C10A4.10	X	7398884..7400858	14.41	1.6	3.03	2.67e-09	8.91e-09	5.23e-05																WBGene00000373	cyp-14A5	F08F3.7	ENSG00000100197	CYP2D6
WBGene00015664	C10A4.3	X	7407456..7408703	0.95	2.95	7.71	1.44e-05	3.05e-05	0.28																WBGene00010589	cyp-33D1	K05D4.4	ENSG00000100197	CYP2D6
WBGene00015665	C10A4.4	X	7402131..7403609	9.89	1.31	2.48	8.7e-06	1.88e-05	0.17																WBGene00010705	cyp-14A1	K09A11.2	ENSG00000100197	CYP2D6
WBGene00045456	C10A4.9	X	7420871..7422628	4.86	2.34	5.05	7.51e-13	3.95e-12	1.47e-08																WBGene00011009	cyp-14A4	R04D3.1	ENSG00000100197	CYP2D6
WBGene00015671	C10B5.3	V	complement(8583553..8584554)	66.63	2.05	4.13	6.77e-23	1.09e-21	1.33e-18																WBGene00012448	cyp-33D3	Y17D7A.4	ENSG00000100197	CYP2D6
WBGene00007506	C10C5.2	IV	9371508..9373636	14.35	3.49	11.2	2.77e-32	1.22e-30	5.43e-28																WBGene00015135	cyp-23A1	B0304.3	ENSG00000100197	CYP2D6
WBGene00007507	C10C5.3	IV	9374733..9376492	49.48	1.03	2.04	0.000104	0.000197	1																WBGene00016686	cyp-33C1	C45H4.2	ENSG00000100197	CYP2D6
WBGene00007508	C10C5.4	IV	9378552..9380450	72.5	1.6	3.04	1.64e-13	9.53e-13	3.22e-09																WBGene00016697	cyp-33C2	C45H4.17	ENSG00000100197	CYP2D6
WBGene00007509	C10C5.5	IV	9381515..9383115	28.86	1.62	3.06	2.57e-08	7.6e-08	0.000505																WBGene00018260	cyp-33C7	F41B5.2	ENSG00000100197	CYP2D6
WBGene00007511	C10C5.7	IV	9385126..9385713	2.55	2.14	4.4	6.11e-05	0.00012	1																WBGene00018261	cyp-33C5	F41B5.3	ENSG00000100197	CYP2D6
WBGene00007512	C10C6.3	IV	complement(11463609..11465189)	3.59	4.3	19.74	2.53e-17	2.35e-16	4.97e-13																WBGene00018262	cyp-33C3	F41B5.4	ENSG00000100197	CYP2D6
WBGene00015673	C10E2.2	X	16745753..16748208	1.7	1.07	2.1	0.000297	0.000537	1																WBGene00018264	cyp-33C6	F41B5.7	ENSG00000100197	CYP2D6
WBGene00015685	C10G11.1	I	6307303..6308636	1.14	5.16	35.74	2.85e-07	7.42e-07	0.0056																WBGene00018413	cyp-33C4	F44C8.1	ENSG00000100197	CYP2D6
WBGene00015690	C10G11.10	I	complement(6304916..6306363)	1.16	3.83	14.19	9.49e-08	2.6e-07	0.00186																WBGene00019967	cyp-33C8	R08F11.3	ENSG00000100197	CYP2D6
WBGene00015688	C10G11.8	I	complement(6271866..6273780)	52.7	5.37	41.31	1.34e-38	1.26e-36	2.64e-34																WBGene00021168	cyp-33C12	Y5H2B.6	ENSG00000100197	CYP2D6
WBGene00015684	C10G8.8	V	complement(5324806..5328470)	104.2	1.18	2.27	1.05e-09	3.68e-09	2.05e-05																WBGene00007913	cyp-36A1	C34B7.3	ENSG00000100197	CYP2D6
WBGene00015696	C10H11.7	I	4719789..4721098	4.86	4.47	22.16	9.71e-22	1.41e-20	1.9e-17																WBGene00020386	cyp-34A4	T09H2.1	ENSG00000100197	CYP2D6
WBGene00015701	C11D2.3	IV	6152437..6154623	1.75	1.09	2.13	0.01	0.02	1																WBGene00000373	cyp-14A5	F08F3.7	ENSG00000134716	CYP2J2
WBGene00007520	C11E4.6	X	9610563..9617045	3.87	1.57	2.98	4.3e-10	1.59e-09	8.43e-06																WBGene00010589	cyp-33D1	K05D4.4	ENSG00000134716	CYP2J2
WBGene00007522	C11E4.8	X	9623304..9624714	0.57	4.48	22.31	0.000448	0.000791	1																WBGene00010705	cyp-14A1	K09A11.2	ENSG00000134716	CYP2J2
WBGene00007525	C11G10.1	X	complement(15157359..15158749)	9.25	1.53	2.89	3.37e-06	7.64e-06	0.07																WBGene00011009	cyp-14A4	R04D3.1	ENSG00000134716	CYP2J2
WBGene00007530	C11H1.5	X	complement(14298102..14303178)	0.26	1.44	2.71	0.00442	0.00689	1																WBGene00012448	cyp-33D3	Y17D7A.4	ENSG00000134716	CYP2J2
WBGene00007531	C11H1.7	X	14327409..14330195	3.23	1.31	2.48	0.000129	0.000243	1																WBGene00015135	cyp-23A1	B0304.3	ENSG00000134716	CYP2J2
WBGene00015713	C12D12.1	X	3499253..3505251	43.46	1.16	2.24	4.57e-05	9.09e-05	0.9																WBGene00016686	cyp-33C1	C45H4.2	ENSG00000134716	CYP2J2
WBGene00015714	C12D12.3	X	3489293..3491155	0.94	1.25	2.37	0.00716	0.01	1																WBGene00016697	cyp-33C2	C45H4.17	ENSG00000134716	CYP2J2
WBGene00015711	C12D5.10	V	complement(7692071..7693488)	0.16	5.2	36.65	0.03	0.04	1																WBGene00018260	cyp-33C7	F41B5.2	ENSG00000134716	CYP2J2
WBGene00015706	C12D5.3	V	7676204..7676965	0.69	4.01	16.07	5.94e-05	0.000116	1																WBGene00018261	cyp-33C5	F41B5.3	ENSG00000134716	CYP2J2
WBGene00015708	C12D5.5	V	7668240..7669000	0.25	4.93	30.56	0.04	0.05	1																WBGene00018262	cyp-33C3	F41B5.4	ENSG00000134716	CYP2J2
WBGene00015710	C12D5.9	V	complement(7688237..7689988)	2.49	3.5	11.35	1.08e-13	6.4e-13	2.11e-09																WBGene00018264	cyp-33C6	F41B5.7	ENSG00000134716	CYP2J2
WBGene00007542	C12D8.15	V	complement(10228641..10229322)	0.27	4.99	31.68	0.03	0.04	1																WBGene00018413	cyp-33C4	F44C8.1	ENSG00000134716	CYP2J2
WBGene00007538	C12D8.9	V	complement(10242787..10243205)	6.46	5.81	56.26	5.73e-12	2.7e-11	1.12e-07																WBGene00019967	cyp-33C8	R08F11.3	ENSG00000134716	CYP2J2
WBGene00015728	C13A10.1	II	complement(1350720..1355641)	5.36	1.24	2.36	6.14e-06	1.35e-05	0.12																WBGene00021168	cyp-33C12	Y5H2B.6	ENSG00000134716	CYP2J2
WBGene00015729	C13A10.2	II	complement(1357177..1358005)	2.77	1.56	2.96	0.00035	0.000627	1																WBGene00007913	cyp-36A1	C34B7.3	ENSG00000134716	CYP2J2
WBGene00007552	C13C12.2	V	complement(12523647..12525656)	0.33	1.48	2.79	0.0024	0.00388	1																WBGene00020386	cyp-34A4	T09H2.1	ENSG00000134716	CYP2J2
WBGene00007550	C13C4.6	V	12121587..12125096	3.5	1.46	2.76	3.78e-07	9.66e-07	0.0074																WBGene00000373	cyp-14A5	F08F3.7	ENSG00000155016	CYP2U1
WBGene00007551	C13C4.7	V	complement(12118828..12120814)	3.39	2.51	5.68	1.17e-10	4.67e-10	2.29e-06																WBGene00010589	cyp-33D1	K05D4.4	ENSG00000155016	CYP2U1
WBGene00195250	C13C4.8	V	12118018..12118987	0.28	2.18	4.54	0.0055	0.00848	1																WBGene00010705	cyp-14A1	K09A11.2	ENSG00000155016	CYP2U1
WBGene00015740	C13E3.1	X	8893129..8898517	1.87	2.46	5.5	5.73e-12	2.7e-11	1.12e-07																WBGene00011009	cyp-14A4	R04D3.1	ENSG00000155016	CYP2U1
WBGene00015741	C13F10.1	V	7224078..7225204	1.62	1.04	2.05	0.00233	0.00377	1																WBGene00012448	cyp-33D3	Y17D7A.4	ENSG00000155016	CYP2U1
WBGene00007553	C13G3.1	V	complement(11011589..11012465)	19.43	1.33	2.51	2.38e-07	6.22e-07	0.00466																WBGene00015135	cyp-23A1	B0304.3	ENSG00000155016	CYP2U1
WBGene00015748	C14A11.2	X	2803112..2804830	0.69	3.83	14.26	1.44e-05	3.05e-05	0.28																WBGene00016686	cyp-33C1	C45H4.2	ENSG00000155016	CYP2U1
WBGene00015750	C14A11.5	X	complement(2805075..2807528)	0.55	2.59	6.01	1.55e-05	3.26e-05	0.3																WBGene00016697	cyp-33C2	C45H4.17	ENSG00000155016	CYP2U1
WBGene00007562	C14A4.12	II	10613020..10618332	3.08	1.69	3.23	5.65e-09	1.81e-08	0.000111																WBGene00018260	cyp-33C7	F41B5.2	ENSG00000155016	CYP2U1
WBGene00007563	C14A4.13	II	10618471..10620503	4.34	5.37	41.33	4.12e-27	1.02e-25	8.08e-23																WBGene00018261	cyp-33C5	F41B5.3	ENSG00000155016	CYP2U1
WBGene00007559	C14A4.8	II	complement(10597174..10598100)	4.57	5.62	49.32	2.53e-15	1.85e-14	4.96e-11																WBGene00018262	cyp-33C3	F41B5.4	ENSG00000155016	CYP2U1
WBGene00050956	C14A6.13	V	complement(18159652..18161339)	26.9	6.34	81.16	1.06e-45	2.51e-43	2.08e-41																WBGene00018264	cyp-33C6	F41B5.7	ENSG00000155016	CYP2U1
WBGene00007569	C14A6.5	V	complement(18163439..18164858)	0.58	4.55	23.39	0.000409	0.000725	1																WBGene00018413	cyp-33C4	F44C8.1	ENSG00000155016	CYP2U1
WBGene00007570	C14A6.6	V	complement(18165294..18167261)	17.51	5.94	61.48	1.4e-30	5.16e-29	2.74e-26																WBGene00019967	cyp-33C8	R08F11.3	ENSG00000155016	CYP2U1
WBGene00007571	C14A6.7	V	complement(18167634..18168450)	0.72	5.69	51.56	0.01	0.02	1																WBGene00021168	cyp-33C12	Y5H2B.6	ENSG00000155016	CYP2U1
WBGene00007574	C14B1.3	III	3703564..3705046	35.27	1.35	2.55	6.35e-09	2.02e-08	0.000124																WBGene00007913	cyp-36A1	C34B7.3	ENSG00000155016	CYP2U1
WBGene00007583	C14B4.2	V	complement(19332425..19349495)	3.01	1.64	3.11	1.64e-06	3.87e-06	0.03																WBGene00020386	cyp-34A4	T09H2.1	ENSG00000155016	CYP2U1
WBGene00007584	C14C10.1	V	12588309..12589644	26.44	5.27	38.5	3.25e-26	7.25e-25	6.36e-22																WBGene00000373	cyp-14A5	F08F3.7	ENSG00000186104	CYP2R1
WBGene00015765	C14C11.1	V	5663591..5665264	21.5	3.44	10.82	1.72e-32	7.8e-31	3.37e-28																WBGene00010589	cyp-33D1	K05D4.4	ENSG00000186104	CYP2R1
WBGene00015756	C14C6.2	V	563134..564446	23.85	2.49	5.61	6.64e-11	2.74e-10	1.3e-06																WBGene00010705	cyp-14A1	K09A11.2	ENSG00000186104	CYP2R1
WBGene00015759	C14C6.5	V	536628..537418	338.49	4.85	28.88	4.46e-34	2.39e-32	8.75e-30																WBGene00011009	cyp-14A4	R04D3.1	ENSG00000186104	CYP2R1
WBGene00206378	C14E2.11	X	1801456..1805087	0.25	3.94	15.34	0.00362	0.00571	1																WBGene00012448	cyp-33D3	Y17D7A.4	ENSG00000186104	CYP2R1
WBGene00015780	C14F11.4	X	complement(6230920..6233048)	41.97	1.51	2.85	7.32e-13	3.86e-12	1.44e-08																WBGene00015135	cyp-23A1	B0304.3	ENSG00000186104	CYP2R1
WBGene00015781	C14F11.6	X	complement(6238021..6239115)	1.96	1.44	2.71	0.000934	0.00158	1																WBGene00016686	cyp-33C1	C45H4.2	ENSG00000186104	CYP2R1
WBGene00007592	C14H10.2	X	complement(10242325..10252879)	7.94	1.44	2.71	2.4e-09	8.06e-09	4.7e-05																WBGene00016697	cyp-33C2	C45H4.17	ENSG00000186104	CYP2R1
WBGene00007597	C15A11.2	I	7384398..7388792	8.4	6.95	123.55	2.76e-20	3.5e-19	5.4e-16																WBGene00018260	cyp-33C7	F41B5.2	ENSG00000186104	CYP2R1
WBGene00007598	C15A11.4	I	complement(7398824..7401023)	5.71	1.46	2.75	3.75e-07	9.6e-07	0.00736																WBGene00018261	cyp-33C5	F41B5.3	ENSG00000186104	CYP2R1
WBGene00007599	C15A11.7	I	7404950..7408511	34.72	2.93	7.62	6.87e-34	3.57e-32	1.35e-29																WBGene00018262	cyp-33C3	F41B5.4	ENSG00000186104	CYP2R1
WBGene00007595	C15A7.2	X	complement(12070743..12073863)	0.31	2.88	7.35	3.54e-05	7.14e-05	0.69																WBGene00018264	cyp-33C6	F41B5.7	ENSG00000186104	CYP2R1
WBGene00015783	C15B12.1	X	6476738..6479086	6.12	1.22	2.33	6.27e-06	1.38e-05	0.12																WBGene00018413	cyp-33C4	F44C8.1	ENSG00000186104	CYP2R1
WBGene00015786	C15B12.4	X	complement(6470366..6473748)	1.78	2.79	6.91	4.32e-14	2.69e-13	8.47e-10																WBGene00019967	cyp-33C8	R08F11.3	ENSG00000186104	CYP2R1
WBGene00015788	C15B12.8	X	6474274..6476645	1.46	2.19	4.56	2.86e-07	7.42e-07	0.0056																WBGene00021168	cyp-33C12	Y5H2B.6	ENSG00000186104	CYP2R1
WBGene00044573	C15B12.9	X	6468799..6469803	0.26	2.28	4.85	0.01	0.02	1																WBGene00007913	cyp-36A1	C34B7.3	ENSG00000186104	CYP2R1
WBGene00007601	C15C6.2	I	12203800..12205809	65.64	5.1	34.21	3.99e-32	1.73e-30	7.81e-28																WBGene00020386	cyp-34A4	T09H2.1	ENSG00000186104	CYP2R1
WBGene00015790	C15C7.4	X	3146573..3147088	3.91	4.09	17.01	1.8e-11	7.96e-11	3.53e-07																WBGene00000373	cyp-14A5	F08F3.7	ENSG00000205702	CYP2D7
WBGene00007607	C15C8.5	V	12748292..12749963	0.5	2.87	7.33	6.39e-05	0.000125	1																WBGene00010589	cyp-33D1	K05D4.4	ENSG00000205702	CYP2D7
WBGene00007608	C15C8.6	V	complement(12750030..12751545)	0.59	1.8	3.47	0.000342	0.000613	1																WBGene00010705	cyp-14A1	K09A11.2	ENSG00000205702	CYP2D7
WBGene00015794	C15F1.1	II	6988778..6991797	19.54	1.98	3.95	1.17e-14	7.88e-14	2.3e-10																WBGene00011009	cyp-14A4	R04D3.1	ENSG00000205702	CYP2D7
WBGene00015796	C15F1.5	II	complement(6967900..6970615)	6.51	1.03	2.04	0.00061	0.00106	1																WBGene00012448	cyp-33D3	Y17D7A.4	ENSG00000205702	CYP2D7
WBGene00007613	C15H11.1	V	14393804..14394463	17.42	5.37	41.28	2.84e-29	8.8e-28	5.57e-25																WBGene00015135	cyp-23A1	B0304.3	ENSG00000205702	CYP2D7
WBGene00007618	C15H11.10	V	14392240..14392772	0.56	2.89	7.39	0.00492	0.00763	1																WBGene00016686	cyp-33C1	C45H4.2	ENSG00000205702	CYP2D7
WBGene00077576	C15H11.13	V	14395070..14395749	2.17	4.65	25.05	7.86e-08	2.18e-07	0.00154																WBGene00016697	cyp-33C2	C45H4.17	ENSG00000205702	CYP2D7
WBGene00007610	C15H7.3	III	complement(9650422..9651971)	13.41	5.98	63.15	1.63e-33	8.26e-32	3.2e-29																WBGene00018260	cyp-33C7	F41B5.2	ENSG00000205702	CYP2D7
WBGene00007611	C15H7.4	III	complement(9654409..9655859)	3.98	6.53	92.38	1.82e-14	1.19e-13	3.56e-10																WBGene00018261	cyp-33C5	F41B5.3	ENSG00000205702	CYP2D7
WBGene00015805	C15H9.11	X	complement(6102881..6103432)	17.06	4.24	18.87	8.63e-29	2.54e-27	1.69e-24																WBGene00018262	cyp-33C3	F41B5.4	ENSG00000205702	CYP2D7
WBGene00015798	C15H9.2	X	6118776..6120436	0.28	5.56	47.23	0.02	0.02	1																WBGene00018264	cyp-33C6	F41B5.7	ENSG00000205702	CYP2D7
WBGene00015820	C16A11.7	II	complement(4255848..4256989)	19.9	5.1	34.37	3.93e-31	1.54e-29	7.7e-27																WBGene00018413	cyp-33C4	F44C8.1	ENSG00000205702	CYP2D7
WBGene00015822	C16B8.2	X	complement(3961930..3966432)	0.61	1.95	3.87	2.33e-06	5.42e-06	0.05																WBGene00019967	cyp-33C8	R08F11.3	ENSG00000205702	CYP2D7
WBGene00015823	C16B8.3	X	complement(3968036..3968637)	129.42	1.15	2.21	1.43e-07	3.82e-07	0.0028																WBGene00021168	cyp-33C12	Y5H2B.6	ENSG00000205702	CYP2D7
WBGene00015824	C16B8.4	X	complement(3970389..3973634)	2.56	1.61	3.05	5.18e-08	1.47e-07	0.00102																WBGene00000389	cdc-25.4	R05H5.2	ENSG00000101224	CDC25B
WBGene00007632	C16C10.13	III	4176678..4177578	1.78	3.97	15.7	9.48e-11	3.84e-10	1.86e-06																WBGene00000389	cdc-25.4	R05H5.2	ENSG00000158402	CDC25C
WBGene00015855	C16C8.18	II	3429406..3431303	10.2	5.38	41.63	1.96e-27	5.03e-26	3.85e-23																WBGene00000389	cdc-25.4	R05H5.2	ENSG00000164045	CDC25A
WBGene00007633	C16D2.1	II	9131663..9134543	9.38	5.51	45.52	5.51e-31	2.12e-29	1.08e-26																WBGene00000391	cdd-1	C47D2.2	ENSG00000158825	CDA
WBGene00195143	C16D2.2	II	9136202..9137554	1.59	1.34	2.53	0.01	0.02	1																WBGene00011821	cdf-2	T18D3.3	ENSG00000170385	SLC30A1
WBGene00007634	C16D6.1	X	complement(12525344..12525783)	1.44	1.2	2.3	0.02	0.02	1																WBGene00000399	cdh-7	R05H10.6	ENSG00000150275	PCDH15
WBGene00015857	C16D9.1	V	8259316..8261315	1.08	3.5	11.29	7.53e-10	2.69e-09	1.48e-05																WBGene00000401	cdh-9	F59C12.1	ENSG00000150275	PCDH15
WBGene00015859	C16D9.4	V	complement(8240928..8242898)	9.27	2.17	4.52	1.06e-15	8.14e-15	2.08e-11																WBGene00000402	cdh-10	C45G7.5	ENSG00000150275	PCDH15
WBGene00015860	C16D9.5	V	complement(8243709..8245400)	1.55	1.45	2.74	0.00146	0.00242	1																WBGene00017576	cdh-8	F18F11.3	ENSG00000150275	PCDH15
WBGene00015864	C16D9.9	V	8264241..8264663	1.11	2.35	5.08	0.000759	0.0013	1																WBGene00022103	cdh-12	Y71D11A.1	ENSG00000150275	PCDH15
WBGene00015865	C16E9.1	X	6940253..6943713	2.87	2.77	6.83	4.39e-16	3.54e-15	8.6e-12																WBGene00019994	cdh-1	R10F2.1	ENSG00000083857	FAT1
WBGene00015868	C16H3.3	X	complement(17601607..17610048)	4.75	1.07	2.1	6.72e-05	0.000131	1																WBGene00019994	cdh-1	R10F2.1	ENSG00000086570	FAT2
WBGene00015884	C17B7.10	V	complement(3340179..3342006)	4.94	5.1	34.41	4.98e-27	1.22e-25	9.76e-23																WBGene00019994	cdh-1	R10F2.1	ENSG00000165323	FAT3
WBGene00015886	C17B7.12	V	3353263..3353921	7.01	7.86	231.59	7e-09	2.22e-08	0.000137																WBGene00000399	cdh-7	R05H10.6	ENSG00000113209	PCDHB5
WBGene00268213	C17B7.15	V	3350177..3350967	2.5	5.26	38.23	4.5e-10	1.66e-09	8.82e-06																WBGene00000401	cdh-9	F59C12.1	ENSG00000113209	PCDHB5
WBGene00015877	C17B7.3	V	3342804..3343865	1.33	7.55	186.76	0.00112	0.00188	1																WBGene00000399	cdh-7	R05H10.6	ENSG00000253767	PCDHGA8
WBGene00015878	C17B7.4	V	3339348..3340092	6.11	2.99	7.94	3.19e-12	1.55e-11	6.26e-08																WBGene00000401	cdh-9	F59C12.1	ENSG00000253767	PCDHGA8
WBGene00015879	C17B7.5	V	3333635..3339070	5.01	4.57	23.76	1.01e-28	2.95e-27	1.99e-24																WBGene00000399	cdh-7	R05H10.6	ENSG00000253910	PCDHGB2
WBGene00015882	C17B7.8	V	complement(3320720..3324279)	0.74	2.39	5.24	0.00305	0.00485	1																WBGene00000401	cdh-9	F59C12.1	ENSG00000253910	PCDHGB2
WBGene00015893	C17C3.11	II	5537835..5539004	0.49	3.46	11	8.84e-05	0.00017	1																WBGene00000399	cdh-7	R05H10.6	ENSG00000254122	PCDHGB7
WBGene00015889	C17C3.3	II	5561763..5563523	2.55	4.22	18.69	2.77e-14	1.77e-13	5.44e-10																WBGene00000401	cdh-9	F59C12.1	ENSG00000254122	PCDHGB7
WBGene00015891	C17C3.6	II	5550046..5550530	0.47	1.93	3.81	0.02	0.03	1																WBGene00000399	cdh-7	R05H10.6	ENSG00000254245	PCDHGA3
WBGene00015892	C17C3.9	II	complement(5531313..5532259)	2.58	4.34	20.2	1.23e-09	4.29e-09	2.41e-05																WBGene00000401	cdh-9	F59C12.1	ENSG00000254245	PCDHGA3
WBGene00007638	C17D12.3	I	complement(11616816..11620263)	0.2	5.68	51.31	0.01	0.02	1																WBGene00000399	cdh-7	R05H10.6	ENSG00000262209	PCDHGB3
WBGene00007639	C17D12.5	I	11585922..11587294	3.49	3.92	15.11	6.6e-11	2.73e-10	1.29e-06																WBGene00000401	cdh-9	F59C12.1	ENSG00000262209	PCDHGB3
WBGene00007641	C17E4.1	I	complement(9408356..9410094)	1.93	4.75	26.86	1.91e-14	1.24e-13	3.74e-10																WBGene00000401	cdh-9	F59C12.1	ENSG00000148600	CDHR1
WBGene00007642	C17E4.2	I	9412314..9413222	3.72	2.38	5.22	1.11e-10	4.45e-10	2.18e-06																WBGene00000403	casy-1	B0034.3	ENSG00000139182	CLSTN3
WBGene00015907	C17F3.1	I	6669184..6669592	70.5	5.6	48.55	7.91e-44	1.45e-41	1.55e-39																WBGene00000403	casy-1	B0034.3	ENSG00000158258	CLSTN2
WBGene00015908	C17F3.3	I	6682333..6683697	7.69	5.53	46.13	3.91e-20	4.88e-19	7.66e-16																WBGene00000403	casy-1	B0034.3	ENSG00000171603	CLSTN1
WBGene00007652	C17G1.5	X	9941630..9944838	11.46	1.55	2.93	3.95e-08	1.14e-07	0.000774																WBGene00000412	cdr-1	F35E8.11	ENSG00000146267	FAXC
WBGene00015917	C17G10.3	II	5583036..5584752	9.49	5.7	51.81	9.21e-25	1.76e-23	1.81e-20																WBGene00008296	cdr-2	C54D10.1	ENSG00000146267	FAXC
WBGene00015918	C17G10.6	II	complement(5599930..5603294)	0.28	4.21	18.52	2.94e-05	6e-05	0.58																WBGene00010470	cdr-4	K01D12.11	ENSG00000146267	FAXC
WBGene00015921	C17H11.1	X	8173910..8180865	0.66	3.66	12.62	6.98e-08	1.95e-07	0.00137																WBGene00010473	hrg-2	K01D12.14	ENSG00000146267	FAXC
WBGene00015925	C17H11.5	X	complement(8183008..8185133)	2.82	1.23	2.35	0.000484	0.000851	1																WBGene00013266	None	Y57A10A.26	ENSG00000146267	FAXC
WBGene00015926	C17H11.6	X	complement(8185175..8203784)	16.15	1.36	2.56	2.86e-11	1.24e-10	5.61e-07																WBGene00013416	None	Y64G10A.7	ENSG00000145794	MEGF10
WBGene00015935	C17H12.10	IV	6806810..6809630	3	2.02	4.04	8.52e-06	1.84e-05	0.17																WBGene00013416	None	Y64G10A.7	ENSG00000157890	MEGF11
WBGene00015936	C17H12.11	IV	6804728..6805625	41.89	1.58	2.98	2.22e-10	8.55e-10	4.35e-06																WBGene00013416	None	Y64G10A.7	ENSG00000187800	PEAR1
WBGene00015937	C17H12.12	IV	6795913..6798789	11.31	4.93	30.49	1.16e-42	1.8e-40	2.27e-38																WBGene00000820	csp-2	Y73B6BL.7	ENSG00000105141	CASP14
WBGene00015929	C17H12.3	IV	complement(6793912..6795629)	19.84	6.39	83.63	8.04e-38	6.91e-36	1.58e-33																WBGene00000820	csp-2	Y73B6BL.7	ENSG00000106144	CASP2
WBGene00015930	C17H12.4	IV	complement(6798921..6802337)	17.59	1.39	2.62	6.32e-10	2.28e-09	1.24e-05																WBGene00000820	csp-2	Y73B6BL.7	ENSG00000132906	CASP9
WBGene00015931	C17H12.5	IV	complement(6815912..6817654)	9.76	5.11	34.62	1.7e-33	8.57e-32	3.33e-29																WBGene00000820	csp-2	Y73B6BL.7	ENSG00000137752	CASP1
WBGene00015932	C17H12.6	IV	complement(6821077..6822506)	3.33	4.15	17.73	2.79e-19	3.18e-18	5.46e-15																WBGene00000820	csp-2	Y73B6BL.7	ENSG00000137757	CASP5
WBGene00015933	C17H12.8	IV	6818606..6820643	261.7	3.19	9.1	7.55e-48	2.27e-45	1.48e-43																WBGene00000820	csp-2	Y73B6BL.7	ENSG00000196954	CASP4
WBGene00015947	C18A11.1	X	8069328..8070289	34.75	2.8	6.96	5.47e-20	6.71e-19	1.07e-15																WBGene00000820	csp-2	Y73B6BL.7	ENSG00000204403	CASP12
WBGene00015948	C18A11.2	X	8067568..8068095	2.7	2.14	4.39	4.68e-07	1.18e-06	0.00918																WBGene00000428	ceh-1	F16H11.4	ENSG00000229544	NKX1-2
WBGene00015944	C18A3.7	II	complement(5729597..5730443)	18.73	6.62	98.42	4.14e-24	7.53e-23	8.12e-20																WBGene00000428	ceh-1	F16H11.4	ENSG00000235608	NKX1-1
WBGene00015963	C18B10.6	V	complement(7479217..7481049)	0.31	2.05	4.15	0.000672	0.00116	1																WBGene00000446	ceh-23	ZK652.5	ENSG00000116035	VAX2
WBGene00015952	C18B2.1	X	3628316..3630884	0.47	3.08	8.45	5.89e-05	0.000116	1																WBGene00000446	ceh-23	ZK652.5	ENSG00000135638	EMX1
WBGene00015953	C18B2.2	X	3623522..3628359	0.16	4.03	16.38	0.0016	0.00264	1																WBGene00000446	ceh-23	ZK652.5	ENSG00000148704	VAX1
WBGene00015954	C18B2.3	X	3601800..3604360	39.54	1.12	2.18	7.64e-06	1.66e-05	0.15																WBGene00000446	ceh-23	ZK652.5	ENSG00000170370	EMX2
WBGene00015966	C18C4.5	V	complement(5550315..5557281)	13.22	2.11	4.33	1.46e-18	1.55e-17	2.87e-14																WBGene00000446	ceh-23	ZK652.5	ENSG00000214513	NOTO
WBGene00015968	C18C4.7	V	complement(5564306..5567219)	0.66	2.23	4.7	0.000108	0.000206	1																WBGene00011069	ceh-62	R06F6.6	ENSG00000214513	NOTO
WBGene00007679	C18D11.1	III	11816569..11819806	22.43	1.36	2.58	4.01e-08	1.15e-07	0.000786																WBGene00045215	ceh-63	C02F12.10	ENSG00000214513	NOTO
WBGene00194727	C18D11.10	III	11807784..11808464	0.97	2.52	5.72	0.0048	0.00746	1																WBGene00000441	ceh-18	ZC64.3	ENSG00000185668	POU3F1
WBGene00007682	C18D11.6	III	11810556..11811046	6.87	4.41	21.31	1.81e-07	4.8e-07	0.00355																WBGene00011069	ceh-62	R06F6.6	ENSG00000151650	VENTX
WBGene00044232	C18D11.7	III	complement(11804547..11806795)	1.59	1.87	3.66	7.75e-06	1.68e-05	0.15																WBGene00045215	ceh-63	C02F12.10	ENSG00000151650	VENTX
WBGene00219493	C18D4.12	V	complement(17530303..17530714)	2.45	1.41	2.65	0.00556	0.00857	1																WBGene00044330	alr-1	R08B4.2	ENSG00000004848	ARX
WBGene00007675	C18D4.6	V	complement(17535615..17538373)	12.31	2.33	5.02	4.53e-17	4.08e-16	8.89e-13																WBGene00006778	unc-42	F58E6.10	ENSG00000004848	ARX
WBGene00015970	C18E3.1	I	4212708..4214317	3.6	2.19	4.58	7.71e-09	2.43e-08	0.000151																WBGene00006744	unc-4	F26C11.2	ENSG00000004848	ARX
WBGene00007687	C18E9.7	II	complement(8978475..8982678)	1.85	3.19	9.15	9.48e-20	1.14e-18	1.86e-15																WBGene00044330	alr-1	R08B4.2	ENSG00000134438	RAX
WBGene00007688	C18E9.8	II	complement(8985900..8988062)	4.76	5.71	52.3	4.99e-23	8.09e-22	9.78e-19																WBGene00001096	dsc-1	C18B12.3	ENSG00000134438	RAX
WBGene00007689	C18E9.9	II	complement(8988359..8989544)	63.63	1.06	2.08	7.51e-07	1.85e-06	0.01																WBGene00044330	alr-1	R08B4.2	ENSG00000173976	RAX2
WBGene00015977	C18F10.2	III	6273160..6276016	0.47	3.93	15.2	9.87e-08	2.7e-07	0.00193																WBGene00000435	ceh-10	W03A3.1	ENSG00000100987	VSX1
WBGene00015980	C18G1.1	V	4777960..4780019	3.61	2.02	4.06	1.62e-07	4.33e-07	0.00319																WBGene00000435	ceh-10	W03A3.1	ENSG00000119614	VSX2
WBGene00015984	C18G1.6	V	4750580..4753808	0.5	2.27	4.84	2.76e-05	5.64e-05	0.54																WBGene00000435	ceh-10	W03A3.1	ENSG00000163666	HESX1
WBGene00015987	C18G1.9	V	complement(4767886..4769753)	10.61	4.83	28.44	5.65e-30	1.92e-28	1.11e-25																WBGene00001096	dsc-1	C18B12.3	ENSG00000163666	HESX1
WBGene00015988	C18H2.1	III	7662428..7672153	1.07	2.55	5.87	5.14e-12	2.43e-11	1.01e-07																WBGene00000437	ceh-13	R13A5.5	ENSG00000105991	HOXA1
WBGene00015992	C18H2.5	III	complement(7689356..7694398)	1.8	7.81	224.78	1.41e-15	1.07e-14	2.77e-11																WBGene00000437	ceh-13	R13A5.5	ENSG00000120094	HOXB1
WBGene00015993	C18H7.1	IV	615544..620925	1.5	5.73	53.03	2.22e-11	9.72e-11	4.35e-07																WBGene00000437	ceh-13	R13A5.5	ENSG00000128645	HOXD1
WBGene00044457	C18H7.11	IV	596864..598771	16.34	3.63	12.4	1.67e-35	1.04e-33	3.28e-31																WBGene00000438	ceh-14	F46C8.5	ENSG00000107187	LHX3
WBGene00015994	C18H7.4	IV	593329..595233	9.05	6	64.01	5.22e-30	1.79e-28	1.02e-25																WBGene00003000	lin-11	ZC247.3	ENSG00000107187	LHX3
WBGene00015996	C18H7.6	IV	complement(589030..592485)	0.09	3.23	9.41	0.01	0.02	1																WBGene00000438	ceh-14	F46C8.5	ENSG00000121454	LHX4
WBGene00015997	C18H7.7	IV	complement(595722..596419)	11.24	6.34	80.82	1.35e-22	2.12e-21	2.64e-18																WBGene00003000	lin-11	ZC247.3	ENSG00000121454	LHX4
WBGene00016003	C18H9.5	II	complement(6692748..6695566)	3.27	1.38	2.6	0.00143	0.00237	1																WBGene00000439	ceh-16	C13G5.1	ENSG00000163064	EN1
WBGene00016004	C18H9.6	II	complement(6700660..6701625)	107.92	2.11	4.31	5.63e-25	1.1e-23	1.1e-20																WBGene00000439	ceh-16	C13G5.1	ENSG00000164778	EN2
WBGene00016010	C23G10.1	III	6209284..6212904	3.99	3.42	10.67	1.02e-21	1.47e-20	1.99e-17																WBGene00044330	alr-1	R08B4.2	ENSG00000052850	ALX4
WBGene00016017	C23G10.11	III	complement(6215164..6215576)	31.32	6.55	93.44	3.54e-23	5.83e-22	6.94e-19																WBGene00001096	dsc-1	C18B12.3	ENSG00000052850	ALX4
WBGene00016013	C23G10.6	III	complement(6192116..6194580)	11.15	4.97	31.4	1.18e-26	2.78e-25	2.32e-22																WBGene00044330	alr-1	R08B4.2	ENSG00000109132	PHOX2B
WBGene00016018	C23H3.2	II	61302..64340	33.24	1.64	3.11	5.05e-14	3.13e-13	9.91e-10																WBGene00044330	alr-1	R08B4.2	ENSG00000116132	PRRX1
WBGene00007694	C23H4.6	X	12235621..12240781	2.77	2.34	5.06	1.67e-15	1.25e-14	3.27e-11																WBGene00006778	unc-42	F58E6.10	ENSG00000116132	PRRX1
WBGene00044132	C23H4.8	X	12217243..12219312	3.84	1.98	3.94	4.81e-08	1.37e-07	0.000943																WBGene00044330	alr-1	R08B4.2	ENSG00000156150	ALX3
WBGene00044649	C23H5.11	IV	complement(2091929..2099890)	0.75	1.34	2.53	0.00075	0.00129	1																WBGene00001096	dsc-1	C18B12.3	ENSG00000156150	ALX3
WBGene00219423	C23H5.15	IV	complement(2100240..2102893)	15.74	2.99	7.97	1.66e-18	1.75e-17	3.25e-14																WBGene00044330	alr-1	R08B4.2	ENSG00000165462	PHOX2A
WBGene00016040	C24A11.1	I	5401757..5402896	15.85	4.69	25.8	2.17e-30	7.74e-29	4.26e-26																WBGene00044330	alr-1	R08B4.2	ENSG00000167157	PRRX2
WBGene00016033	C24A3.2	X	8997479..8998909	26.49	1.53	2.89	9.68e-11	3.91e-10	1.9e-06																WBGene00006778	unc-42	F58E6.10	ENSG00000167157	PRRX2
WBGene00044004	C24A8.6	X	complement(4330078..4332405)	7.3	1.68	3.2	1.92e-06	4.51e-06	0.04																WBGene00044330	alr-1	R08B4.2	ENSG00000168779	SHOX2
WBGene00016044	C24B5.1	V	9191617..9195877	1.37	2.67	6.39	2.5e-10	9.56e-10	4.9e-06																WBGene00044330	alr-1	R08B4.2	ENSG00000171540	OTP
WBGene00016053	C24D10.1	IV	5166330..5168427	5.98	5.02	32.41	7.87e-29	2.33e-27	1.54e-24																WBGene00044330	alr-1	R08B4.2	ENSG00000180318	ALX1
WBGene00016054	C24D10.2	IV	5163293..5164351	44.56	5.95	61.63	1.15e-51	4.89e-49	2.26e-47																WBGene00001096	dsc-1	C18B12.3	ENSG00000180318	ALX1
WBGene00016059	C24G6.2	V	5523727..5530733	8.71	1.6	3.02	1.52e-12	7.7e-12	2.98e-08																WBGene00044330	alr-1	R08B4.2	ENSG00000185960	SHOX
WBGene00016069	C24H10.3	X	5061056..5062209	1.16	1.79	3.45	0.00204	0.00332	1																WBGene00000441	ceh-18	ZC64.3	ENSG00000028277	POU2F2
WBGene00007699	C24H11.1	III	11787690..11789496	4.39	10.09	1087.17	1.28e-05	2.72e-05	0.25																WBGene00000441	ceh-18	ZC64.3	ENSG00000137709	POU2F3
WBGene00007700	C24H11.2	III	complement(11790497..11792295)	5.51	2.36	5.15	1.41e-10	5.57e-10	2.76e-06																WBGene00000441	ceh-18	ZC64.3	ENSG00000143190	POU2F1
WBGene00016071	C24H12.1	II	441402..443674	1.39	3.04	8.23	5.85e-10	2.12e-09	1.15e-05																WBGene00000584	cog-1	R03C1.3	ENSG00000165066	NKX6-3
WBGene00016075	C24H12.6	II	complement(417349..418882)	0.35	5.86	58.06	0.01	0.02	1																WBGene00017690	ceh-60	F22A3.5	ENSG00000105717	PBX4
WBGene00016081	C25A6.1	V	5408528..5410071	1.67	3.13	8.76	3.49e-09	1.15e-08	6.84e-05																WBGene00017690	ceh-60	F22A3.5	ENSG00000167081	PBX3
WBGene00016083	C25A8.2	IV	7009841..7010744	7.6	4.21	18.49	9.25e-18	9.02e-17	1.81e-13																WBGene00017690	ceh-60	F22A3.5	ENSG00000185630	PBX1
WBGene00016085	C25A8.5	IV	6999557..7001493	5.58	5.25	38.05	2.09e-28	5.94e-27	4.09e-24																WBGene00017690	ceh-60	F22A3.5	ENSG00000204304	PBX2
WBGene00044297	C25B8.8	X	6610054..6615343	0.62	2.1	4.29	0.000137	0.000257	1																WBGene00000445	ceh-22	F29F11.5	ENSG00000136327	NKX2-8
WBGene00007714	C25D7.1	V	complement(15036237..15036869)	16.59	5.11	34.52	2.82e-20	3.58e-19	5.53e-16																WBGene00003377	mls-2	C39E6.4	ENSG00000136327	NKX2-8
WBGene00007722	C25D7.15	V	15060249..15061530	1.2	1.17	2.25	0.01	0.02	1																WBGene00000449	ceh-27	F46F3.1	ENSG00000125816	NKX2-4
WBGene00050940	C25D7.16	V	15056289..15056744	8.66	4.53	23.07	4.47e-18	4.48e-17	8.76e-14																WBGene00000449	ceh-27	F46F3.1	ENSG00000136352	NKX2-1
WBGene00007717	C25D7.5	V	15053765..15056280	7.16	1.99	3.98	1.01e-10	4.07e-10	1.98e-06																WBGene00000448	pros-1	K12H4.1	ENSG00000117707	PROX1
WBGene00016099	C25E10.10	V	complement(9055326..9056392)	31.35	1.25	2.38	2.59e-06	5.98e-06	0.05																WBGene00000448	pros-1	K12H4.1	ENSG00000119608	PROX2
WBGene00023431	C25E10.13	V	9059750..9060481	1.4	4.48	22.35	0.000459	0.00081	1																WBGene00003377	mls-2	C39E6.4	ENSG00000119919	NKX2-3
WBGene00202512	C25E10.16	V	complement(9058401..9059594)	0.41	2.55	5.86	0.00481	0.00747	1																WBGene00003377	mls-2	C39E6.4	ENSG00000180053	NKX2-6
WBGene00235313	C25E10.17	V	complement(9046976..9047605)	1.77	5.33	40.25	2.38e-05	4.91e-05	0.47																WBGene00000445	ceh-22	F29F11.5	ENSG00000183072	NKX2-5
WBGene00016095	C25E10.5	V	9030548..9032593	6.59	1.67	3.18	5.76e-08	1.62e-07	0.00113																WBGene00000452	ceh-31	C33D12.1	ENSG00000125492	BARHL1
WBGene00016097	C25E10.8	V	complement(9053322..9053995)	40.2	1.55	2.92	6.07e-09	1.94e-08	0.000119																WBGene00000452	ceh-31	C33D12.1	ENSG00000143032	BARHL2
WBGene00016106	C25F6.7	X	5445163..5448085	1.18	3.22	9.29	6.13e-10	2.22e-09	1.2e-05																WBGene00000453	ceh-32	W05E10.3	ENSG00000138083	SIX3
WBGene00044569	C25F6.8	X	5448241..5450010	3.21	6.99	127.41	5.24e-08	1.49e-07	0.00103																WBGene00000453	ceh-32	W05E10.3	ENSG00000184302	SIX6
WBGene00044291	C25F9.10	V	19405685..19406394	9.54	1.52	2.87	6.26e-07	1.56e-06	0.01																WBGene00000455	ceh-34	C10G8.6	ENSG00000126778	SIX1
WBGene00045411	C25F9.11	V	complement(19432441..19433072)	39.88	7.37	164.86	1.28e-38	1.2e-36	2.5e-34																WBGene00000453	ceh-32	W05E10.3	ENSG00000126778	SIX1
WBGene00045412	C25F9.12	V	complement(19402296..19402955)	8.84	6.99	127.34	2.76e-17	2.54e-16	5.41e-13																WBGene00000455	ceh-34	C10G8.6	ENSG00000170577	SIX2
WBGene00045461	C25F9.14	V	19436484..19437217	12.12	1.49	2.82	9.27e-08	2.55e-07	0.00182																WBGene00000453	ceh-32	W05E10.3	ENSG00000170577	SIX2
WBGene00050967	C25F9.15	V	19418212..19418911	1.16	3.56	11.78	2.41e-05	4.95e-05	0.47																WBGene00000458	ceh-37	C37E2.5	ENSG00000105392	CRX
WBGene00194803	C25F9.16	V	19434387..19434753	4.32	5	32.06	4.22e-09	1.38e-08	8.28e-05																WBGene00006652	ttx-1	Y113G7A.6	ENSG00000105392	CRX
WBGene00007723	C25F9.2	V	19421471..19426774	0.12	4.95	30.89	9.44e-05	0.000181	1																WBGene00000458	ceh-37	C37E2.5	ENSG00000115507	OTX1
WBGene00007725	C25F9.5	V	complement(19407739..19410857)	3.02	1.83	3.56	6.1e-08	1.72e-07	0.0012																WBGene00006652	ttx-1	Y113G7A.6	ENSG00000115507	OTX1
WBGene00007726	C25F9.6	V	complement(19403530..19405326)	3.05	2.5	5.67	2.29e-08	6.8e-08	0.000449																WBGene00000458	ceh-37	C37E2.5	ENSG00000165588	OTX2
WBGene00007728	C25F9.9	V	19416633..19418004	3.3	1.89	3.71	9.66e-08	2.65e-07	0.00189																WBGene00006652	ttx-1	Y113G7A.6	ENSG00000165588	OTX2
WBGene00007734	C25G4.7	IV	12456913..12458561	0.28	2.06	4.16	0.02	0.03	1																WBGene00006778	unc-42	F58E6.10	ENSG00000185155	MIXL1
WBGene00007735	C25G4.8	IV	complement(12459819..12463412)	3.97	5.2	36.85	2.32e-18	2.4e-17	4.55e-14																WBGene00006778	unc-42	F58E6.10	ENSG00000274529	SEBOX
WBGene00016107	C25G6.1	X	1270898..1272561	0.72	3.67	12.7	0.000251	0.000457	1																WBGene00016948	scrt-1	C55C2.1	ENSG00000215397	SCRT2
WBGene00016108	C25G6.3	X	complement(1233093..1238903)	0.48	2.53	5.79	2.63e-05	5.4e-05	0.52																WBGene00016948	scrt-1	C55C2.1	ENSG00000261678	SCRT1
WBGene00016109	C25G6.4	X	complement(1247833..1249838)	0.3	5.21	37.09	0.02	0.03	1																WBGene00000476	cfi-1	T23D8.8	ENSG00000116017	ARID3A
WBGene00016111	C25H3.1	II	5700170..5701408	2.27	3.39	10.48	4.95e-11	2.08e-10	9.7e-07																WBGene00000476	cfi-1	T23D8.8	ENSG00000179361	ARID3B
WBGene00016119	C25H3.10	II	complement(5696585..5698969)	23.92	2.34	5.07	1.15e-14	7.7e-14	2.25e-10																WBGene00000476	cfi-1	T23D8.8	ENSG00000205143	ARID3C
WBGene00044392	C25H3.16	II	5666291..5666850	5.5	4.17	18.05	2.85e-14	1.81e-13	5.59e-10																WBGene00000477	cft-1	C18C4.2	ENSG00000023839	ABCC2
WBGene00016125	C26B2.2	IV	complement(8021146..8022122)	5.9	4.69	25.86	6.29e-23	1.01e-21	1.23e-18																WBGene00003407	mrp-1	F57C12.5	ENSG00000023839	ABCC2
WBGene00016131	C26B9.1	X	5344520..5348411	10.5	1.29	2.45	7.27e-08	2.03e-07	0.00143																WBGene00003408	mrp-2	F57C12.4	ENSG00000023839	ABCC2
WBGene00016133	C26B9.3	X	5338273..5340182	3.49	1.65	3.13	9.03e-06	1.95e-05	0.18																WBGene00003409	mrp-3	E03G2.2	ENSG00000023839	ABCC2
WBGene00016135	C26B9.6	X	complement(5332969..5335468)	4.97	1.39	2.62	6.68e-06	1.46e-05	0.13																WBGene00003414	mrp-8	Y75B8A.26	ENSG00000023839	ABCC2
WBGene00007739	C26C6.4	I	7532315..7535997	0.57	1.57	2.96	0.000735	0.00126	1																WBGene00003411	mrp-5	F14F4.3	ENSG00000023839	ABCC2
WBGene00007740	C26C6.6	I	7505951..7506693	7.12	5.45	43.76	3.43e-15	2.46e-14	6.73e-11																WBGene00003412	mrp-6	F20B6.3	ENSG00000023839	ABCC2
WBGene00007746	C26D10.6	II	complement(8350535..8354700)	13.07	1.41	2.65	1.39e-08	4.23e-08	0.000272																WBGene00000477	cft-1	C18C4.2	ENSG00000091262	ABCC6
WBGene00007748	C26E1.2	V	13305138..13307271	6.38	2.13	4.38	1.17e-13	6.92e-13	2.3e-09																WBGene00003407	mrp-1	F57C12.5	ENSG00000091262	ABCC6
WBGene00016137	C26E6.1	III	4956891..4957539	1.2	4.05	16.53	3.46e-06	7.85e-06	0.07																WBGene00003408	mrp-2	F57C12.4	ENSG00000091262	ABCC6
WBGene00016146	C26F1.1	V	7785417..7787712	4.87	2.69	6.44	2.26e-12	1.12e-11	4.43e-08																WBGene00003409	mrp-3	E03G2.2	ENSG00000091262	ABCC6
WBGene00007751	C26G2.2	X	14664289..14671336	10.82	2.79	6.92	1.38e-26	3.22e-25	2.7e-22																WBGene00003414	mrp-8	Y75B8A.26	ENSG00000091262	ABCC6
WBGene00206373	C27A2.12	II	complement(5056211..5058113)	0.87	1.06	2.08	0.00369	0.00581	1																WBGene00003411	mrp-5	F14F4.3	ENSG00000091262	ABCC6
WBGene00007753	C27A7.1	V	12131442..12137395	17.48	2.43	5.4	1.87e-23	3.17e-22	3.67e-19																WBGene00003412	mrp-6	F20B6.3	ENSG00000091262	ABCC6
WBGene00007755	C27A7.3	V	12140876..12144259	2.25	1.97	3.92	9.33e-11	3.78e-10	1.83e-06																WBGene00000477	cft-1	C18C4.2	ENSG00000103222	ABCC1
WBGene00007756	C27A7.5	V	complement(12154875..12162299)	35.41	1.58	2.99	2.3e-16	1.92e-15	4.51e-12																WBGene00003407	mrp-1	F57C12.5	ENSG00000103222	ABCC1
WBGene00007763	C27B7.6	IV	complement(8903222..8906205)	4.93	5.02	32.46	6.94e-26	1.5e-24	1.36e-21																WBGene00003408	mrp-2	F57C12.4	ENSG00000103222	ABCC1
WBGene00007764	C27B7.7	IV	8907047..8915383	4.82	3.23	9.36	1.11e-27	2.93e-26	2.18e-23																WBGene00003409	mrp-3	E03G2.2	ENSG00000103222	ABCC1
WBGene00016160	C27D6.1	II	5171910..5177440	0.07	2.49	5.62	0.02	0.03	1																WBGene00003414	mrp-8	Y75B8A.26	ENSG00000103222	ABCC1
WBGene00044388	C27D6.11	II	complement(5159717..5161130)	5.25	5.27	38.62	6.44e-21	8.7e-20	1.26e-16																WBGene00003411	mrp-5	F14F4.3	ENSG00000103222	ABCC1
WBGene00044389	C27D6.12	II	complement(5177298..5178007)	24.66	3.27	9.64	1.62e-19	1.91e-18	3.18e-15																WBGene00003412	mrp-6	F20B6.3	ENSG00000103222	ABCC1
WBGene00016161	C27D6.3	II	complement(5173710..5174470)	72.78	6.25	76.34	4.93e-39	4.92e-37	9.67e-35																WBGene00000477	cft-1	C18C4.2	ENSG00000108846	ABCC3
WBGene00007777	C27D8.1	IV	12717831..12719391	22.28	5.57	47.45	2.47e-35	1.52e-33	4.85e-31																WBGene00003407	mrp-1	F57C12.5	ENSG00000108846	ABCC3
WBGene00007778	C27D8.2	IV	12712765..12714771	13.09	5.54	46.58	3.06e-41	3.99e-39	5.99e-37																WBGene00003408	mrp-2	F57C12.4	ENSG00000108846	ABCC3
WBGene00016164	C27D9.2	II	complement(4755589..4756851)	1.13	5.48	44.48	1.88e-05	3.92e-05	0.37																WBGene00003409	mrp-3	E03G2.2	ENSG00000108846	ABCC3
WBGene00016168	C27F2.6	III	complement(4979796..4980418)	0.64	2.9	7.48	0.00163	0.00269	1																WBGene00003414	mrp-8	Y75B8A.26	ENSG00000108846	ABCC3
WBGene00016172	C27H5.2	II	7155581..7160950	6.21	1.64	3.11	1.01e-08	3.13e-08	0.000197																WBGene00003411	mrp-5	F14F4.3	ENSG00000108846	ABCC3
WBGene00016174	C27H5.4	II	complement(7162444..7165841)	11.61	1.11	2.15	1.09e-05	2.34e-05	0.21																WBGene00003412	mrp-6	F20B6.3	ENSG00000108846	ABCC3
WBGene00016175	C27H5.6	II	complement(7185277..7187210)	0.48	4.78	27.54	0.000203	0.000374	1																WBGene00000478	cfz-2	F27E11.3	ENSG00000163251	FZD5
WBGene00007791	C28A5.6	III	complement(4423711..4429499)	6.86	2.85	7.21	1.27e-19	1.51e-18	2.5e-15																WBGene00000478	cfz-2	F27E11.3	ENSG00000177283	FZD8
WBGene00016177	C28C12.1	IV	8501479..8502983	7.66	2.81	7	4.06e-15	2.88e-14	7.96e-11																WBGene00000481	cha-1	ZC416.8	ENSG00000070748	CHAT
WBGene00016181	C28C12.11	IV	8474056..8475278	14.38	4.16	17.92	4.76e-30	1.64e-28	9.34e-26																WBGene00013970	klu-1	ZK337.2	ENSG00000182318	ZSCAN22
WBGene00016180	C28C12.4	IV	8487497..8488481	6.82	4.79	27.76	8.56e-26	1.82e-24	1.68e-21																WBGene00013970	klu-1	ZK337.2	ENSG00000250571	GLI4
WBGene00007792	C28D4.4	IV	complement(9743765..9745003)	2.23	5.49	45.04	4.4e-13	2.4e-12	8.63e-09																WBGene00000484	che-2	F38G1.1	ENSG00000068885	IFT80
WBGene00007793	C28D4.5	IV	complement(9745555..9746862)	19.18	5.69	51.62	4.83e-48	1.5e-45	9.47e-44																WBGene00000484	che-2	F38G1.1	ENSG00000248710	None
WBGene00007794	C28D4.7	IV	complement(9741875..9743147)	10.31	4.81	28.13	1.96e-32	8.78e-31	3.84e-28																WBGene00000485	che-3	F18C12.1	ENSG00000187240	DYNC2H1
WBGene00007795	C28D4.8	IV	complement(9747228..9748442)	0.39	1.71	3.26	0.00896	0.01	1																WBGene00000490	che-11	C27A7.4	ENSG00000187535	IFT140
WBGene00016183	C28F5.1	II	7505351..7506595	0.76	3.76	13.58	0.000186	0.000344	1																WBGene00000491	che-12	B0024.8	ENSG00000189350	TOGARAM2
WBGene00016185	C28F5.4	II	complement(7519860..7523368)	0.07	5.32	39.98	0.02	0.03	1																WBGene00000491	che-12	B0024.8	ENSG00000198718	TOGARAM1
WBGene00219376	C28G1.10	X	8847122..8848482	9.69	1.69	3.22	5.9e-09	1.89e-08	0.000116																WBGene00000492	che-13	F59C6.7	ENSG00000114446	IFT57
WBGene00016187	C28G1.2	X	8836644..8837661	4.68	3.91	15.07	1.21e-16	1.04e-15	2.37e-12																WBGene00004211	ptd-2	F07C3.1	ENSG00000140323	DISP2
WBGene00016189	C28G1.4	X	complement(8849137..8853621)	0.48	1.1	2.14	0.01	0.02	1																WBGene00004211	ptd-2	F07C3.1	ENSG00000154309	DISP1
WBGene00016190	C28G1.5	X	complement(8826627..8828540)	16.71	1.85	3.6	3.93e-15	2.79e-14	7.7e-11																WBGene00004211	ptd-2	F07C3.1	ENSG00000204624	DISP3
WBGene00016191	C28G1.6	X	complement(8829920..8831262)	10.53	1.84	3.58	7.32e-13	3.86e-12	1.44e-08																WBGene00019814	None	R02C2.1	ENSG00000149554	CHEK1
WBGene00016193	C28H8.2	III	5923187..5924431	2.6	1.52	2.88	5.7e-05	0.000112	1																WBGene00019815	kin-34	R02C2.2	ENSG00000149554	CHEK1
WBGene00016196	C28H8.5	III	5884307..5885848	0.52	1.88	3.68	0.000576	0.001	1																WBGene00000501	cho-1	C48D1.3	ENSG00000115665	SLC5A7
WBGene00016207	C29E4.10	III	7937827..7940931	0.75	1.24	2.36	0.000406	0.000721	1																WBGene00000503	cht-1	C04F6.3	ENSG00000064886	CHI3L2
WBGene00044634	C29E4.14	III	7920123..7921059	7.83	5.46	44.05	1.18e-16	1.01e-15	2.31e-12																WBGene00011166	chil-22	R09D1.10	ENSG00000064886	CHI3L2
WBGene00194730	C29E4.17	III	7922538..7922983	0.96	5.26	38.34	0.02	0.03	1																WBGene00000503	cht-1	C04F6.3	ENSG00000085465	OVGP1
WBGene00007804	C29F3.3	V	complement(15346674..15347411)	1.09	3.02	8.12	3.68e-05	7.41e-05	0.72																WBGene00000503	cht-1	C04F6.3	ENSG00000133048	CHI3L1
WBGene00007807	C29F3.7	V	15354833..15357572	44.72	1.78	3.44	1.65e-17	1.56e-16	3.24e-13																WBGene00010799	chil-12	M01B2.6	ENSG00000133048	CHI3L1
WBGene00007809	C29F4.3	IV	complement(11222048..11223936)	0.34	6.31	79.49	0.00638	0.00974	1																WBGene00000503	cht-1	C04F6.3	ENSG00000133063	CHIT1
WBGene00016210	C29F5.1	II	6303424..6306283	53.08	1.05	2.07	1.97e-07	5.21e-07	0.00387																WBGene00000503	cht-1	C04F6.3	ENSG00000134216	CHIA
WBGene00016212	C29F5.3	II	complement(6290652..6292524)	3.57	7.03	130.65	1.14e-12	5.88e-12	2.24e-08																WBGene00000510	cka-2	C52B9.1	ENSG00000100288	CHKB
WBGene00016213	C29F5.5	II	complement(6297243..6298675)	0.34	5.26	38.27	0.02	0.03	1																WBGene00000510	cka-2	C52B9.1	ENSG00000110721	CHKA
WBGene00044589	C29F5.8	II	6306429..6308073	0.26	5.1	34.2	0.03	0.04	1																WBGene00000510	cka-2	C52B9.1	ENSG00000254413	CHKB-CPT1B
WBGene00007810	C29F7.1	X	13412463..13414617	6.99	1.27	2.41	2.13e-06	4.96e-06	0.04																WBGene00000518	ckk-1	C05H8.1	ENSG00000004660	CAMKK1
WBGene00007811	C29F7.2	X	13416078..13418220	58.61	2.26	4.81	6.63e-14	4.05e-13	1.3e-09																WBGene00000518	ckk-1	C05H8.1	ENSG00000110931	CAMKK2
WBGene00016217	C29F9.2	III	130947..131751	12.08	1.71	3.27	2.21e-08	6.57e-08	0.000433																WBGene00000527	cle-1	C36B1.1	ENSG00000182871	COL18A1
WBGene00016221	C29F9.6	III	114903..116619	0.82	1.04	2.06	0.01	0.02	1																WBGene00000527	cle-1	C36B1.1	ENSG00000204291	COL15A1
WBGene00016231	C29G2.3	V	2580872..2582939	0.54	1.28	2.43	0.02	0.03	1																WBGene00000528	clh-1	T27D12.2	ENSG00000114859	CLCN2
WBGene00016242	C30A5.10	III	complement(8205124..8209945)	0.06	1.6	3.03	0.04	0.05	1																WBGene00000529	clh-2	B0491.8	ENSG00000114859	CLCN2
WBGene00016239	C30A5.4	III	8222226..8223792	0.59	7.08	135.13	0.00219	0.00356	1																WBGene00000531	clh-4	T06F4.2	ENSG00000114859	CLCN2
WBGene00269379	C30B5.17	II	complement(6201573..6203010)	3.75	3.61	12.24	2.54e-17	2.36e-16	4.99e-13																WBGene00000528	clh-1	T27D12.2	ENSG00000184908	CLCNKB
WBGene00016247	C30B5.6	II	complement(6219526..6222658)	2.94	5.2	36.66	1.92e-22	2.97e-21	3.76e-18																WBGene00000529	clh-2	B0491.8	ENSG00000184908	CLCNKB
WBGene00016248	C30B5.7	II	complement(6224892..6227095)	0.72	2.18	4.55	4.23e-05	8.47e-05	0.83																WBGene00000531	clh-4	T06F4.2	ENSG00000184908	CLCNKB
WBGene00016251	C30E1.2	X	16926964..16928023	0.53	1.35	2.54	0.01	0.02	1																WBGene00000528	clh-1	T27D12.2	ENSG00000186510	CLCNKA
WBGene00016264	C30F12.5	I	complement(6991951..6999706)	14.32	1.87	3.66	6.07e-13	3.24e-12	1.19e-08																WBGene00000529	clh-2	B0491.8	ENSG00000186510	CLCNKA
WBGene00007817	C30F2.3	X	16082435..16085799	3.08	5.99	63.63	5.49e-17	4.9e-16	1.08e-12																WBGene00000531	clh-4	T06F4.2	ENSG00000186510	CLCNKA
WBGene00007818	C30F2.4	X	complement(16075061..16075668)	1.24	3.96	15.57	0.00223	0.00361	1																WBGene00000528	clh-1	T27D12.2	ENSG00000188037	CLCN1
WBGene00007819	C30F2.5	X	16094067..16096497	4.76	2.4	5.29	3.81e-10	1.42e-09	7.47e-06																WBGene00000529	clh-2	B0491.8	ENSG00000188037	CLCN1
WBGene00016259	C30F8.3	I	5096601..5100579	0.95	2.42	5.33	5.5e-06	1.22e-05	0.11																WBGene00000531	clh-4	T06F4.2	ENSG00000188037	CLCN1
WBGene00016276	C30G12.4	II	7261648..7263654	1.48	2.11	4.31	4.13e-07	1.05e-06	0.0081																WBGene00000541	cln-3.3	ZC190.1	ENSG00000188603	CLN3
WBGene00016269	C30G4.4	X	complement(17056925..17072188)	13.4	1.82	3.54	1.34e-12	6.84e-12	2.63e-08																WBGene00000541	cln-3.3	ZC190.1	ENSG00000261832	None
WBGene00044176	C30G7.2	V	14936898..14939367	6.64	1.95	3.86	7.49e-11	3.07e-10	1.47e-06																WBGene00000544	clp-3	Y47H10A.1	ENSG00000014216	CAPN1
WBGene00044177	C30G7.3	V	complement(14942137..14945704)	19.38	5.03	32.7	1.16e-34	6.6e-33	2.28e-30																WBGene00000545	clp-4	Y39A3CL.5	ENSG00000014216	CAPN1
WBGene00044238	C30H6.12	IV	17383370..17386783	0.73	4.75	26.85	0.0002	0.000368	1																WBGene00000546	clp-6	Y77E11A.10	ENSG00000014216	CAPN1
WBGene00007823	C30H6.5	IV	17371769..17375638	0.33	2.41	5.33	2.52e-05	5.18e-05	0.49																WBGene00000544	clp-3	Y47H10A.1	ENSG00000092529	CAPN3
WBGene00007836	C31C9.2	II	complement(13636929..13638480)	105.36	1.19	2.27	6.65e-09	2.11e-08	0.00013																WBGene00000545	clp-4	Y39A3CL.5	ENSG00000092529	CAPN3
WBGene00007840	C31C9.6	II	complement(13655837..13662081)	1.69	1.16	2.24	0.00184	0.003	1																WBGene00000546	clp-6	Y77E11A.10	ENSG00000092529	CAPN3
WBGene00007841	C31C9.7	II	13669104..13669713	33.52	2.6	6.07	3.24e-17	2.95e-16	6.35e-13																WBGene00000544	clp-3	Y47H10A.1	ENSG00000135773	CAPN9
WBGene00007845	C31E10.4	X	13989496..13990180	0.39	5.5	45.34	0.02	0.03	1																WBGene00000545	clp-4	Y39A3CL.5	ENSG00000135773	CAPN9
WBGene00007853	C31G12.4	V	complement(18172484..18178759)	0.6	3.04	8.2	4.17e-10	1.55e-09	8.18e-06																WBGene00000546	clp-6	Y77E11A.10	ENSG00000135773	CAPN9
WBGene00016286	C31H1.1	IV	5797453..5800233	4.62	6.15	71.21	3.81e-27	9.46e-26	7.48e-23																WBGene00000544	clp-3	Y47H10A.1	ENSG00000137225	CAPN11
WBGene00016287	C31H1.2	IV	5791296..5793457	1.72	5.98	63.02	2.35e-09	7.93e-09	4.62e-05																WBGene00000545	clp-4	Y39A3CL.5	ENSG00000137225	CAPN11
WBGene00016288	C31H1.5	IV	complement(5794932..5796825)	11.5	5.47	44.47	1.96e-33	9.82e-32	3.85e-29																WBGene00000546	clp-6	Y77E11A.10	ENSG00000137225	CAPN11
WBGene00016293	C31H2.3	X	complement(5151547..5154399)	1.31	7.5	180.4	0.00121	0.00202	1																WBGene00000544	clp-3	Y47H10A.1	ENSG00000162909	CAPN2
WBGene00016294	C31H2.4	X	complement(5155093..5159667)	5.07	1.16	2.24	4.9e-05	9.72e-05	0.96																WBGene00000545	clp-4	Y39A3CL.5	ENSG00000162909	CAPN2
WBGene00007854	C31H5.1	I	9025779..9031232	0.23	3.85	14.4	0.00259	0.00416	1																WBGene00000546	clp-6	Y77E11A.10	ENSG00000162909	CAPN2
WBGene00007858	C31H5.7	I	9041374..9041988	2.65	1.76	3.39	1.65e-05	3.47e-05	0.32																WBGene00000544	clp-3	Y47H10A.1	ENSG00000203697	CAPN8
WBGene00235351	C32B5.18	II	960533..960857	1.35	2.8	6.98	0.00125	0.00209	1																WBGene00000545	clp-4	Y39A3CL.5	ENSG00000203697	CAPN8
WBGene00007862	C32C4.1	V	10636022..10645135	0.53	4.16	17.92	1.32e-08	4.02e-08	0.000258																WBGene00000546	clp-6	Y77E11A.10	ENSG00000203697	CAPN8
WBGene00007863	C32C4.3	V	complement(10645020..10646963)	3.22	7.08	135.3	1.13e-12	5.8e-12	2.21e-08																WBGene00008661	None	F10G8.1	ENSG00000110786	PTPN5
WBGene00016310	C32D5.1	II	6344122..6345519	3.78	1.63	3.09	3.79e-06	8.55e-06	0.07																WBGene00009492	None	F36H1.3	ENSG00000110786	PTPN5
WBGene00016312	C32D5.4	II	complement(6321340..6323079)	8.47	5.23	37.47	1.47e-30	5.38e-29	2.89e-26																WBGene00010636	None	K07F5.8	ENSG00000110786	PTPN5
WBGene00016314	C32D5.6	II	complement(6331899..6333987)	9.55	1.6	3.04	9.27e-08	2.55e-07	0.00182																WBGene00011918	None	T22C1.8	ENSG00000110786	PTPN5
WBGene00016327	C32E12.1	I	5232576..5235222	9.1	6.21	73.93	2.23e-38	2.04e-36	4.37e-34																WBGene00015026	None	B0207.1	ENSG00000110786	PTPN5
WBGene00016330	C32E12.4	I	complement(5230549..5242607)	5.25	2.49	5.64	2.1e-18	2.18e-17	4.12e-14																WBGene00015331	None	C02B10.6	ENSG00000110786	PTPN5
WBGene00016322	C32E8.4	I	3783835..3784435	17.85	4.38	20.83	1.78e-28	5.09e-27	3.48e-24																WBGene00015929	None	C17H12.3	ENSG00000110786	PTPN5
WBGene00016324	C32E8.6	I	3774706..3777468	0.66	1.64	3.12	6.5e-05	0.000127	1																WBGene00016382	None	C33H5.16	ENSG00000110786	PTPN5
WBGene00016332	C32F10.4	I	complement(5808421..5810002)	57.72	1.79	3.47	1.68e-18	1.77e-17	3.29e-14																WBGene00016942	None	C55B7.3	ENSG00000110786	PTPN5
WBGene00007866	C32H11.3	IV	12918611..12920393	1.34	2.41	5.31	2.4e-09	8.07e-09	4.71e-05																WBGene00018124	None	F36H12.10	ENSG00000110786	PTPN5
WBGene00007867	C32H11.4	IV	12921264..12923288	24.48	4.37	20.73	1.84e-45	4.08e-43	3.61e-41																WBGene00018525	None	F47B3.1	ENSG00000110786	PTPN5
WBGene00007868	C32H11.5	IV	complement(12923525..12924432)	0.45	1.66	3.15	0.02	0.03	1																WBGene00018530	None	F47B3.6	ENSG00000110786	PTPN5
WBGene00007872	C32H11.9	IV	complement(12935011..12936271)	9.64	11.12	2222.53	1.29e-06	3.08e-06	0.03																WBGene00018531	None	F47B3.7	ENSG00000110786	PTPN5
WBGene00007890	C33A12.19	IV	9516992..9518410	29.23	1.28	2.43	2.58e-07	6.74e-07	0.00507																WBGene00019773	None	M04G7.2	ENSG00000110786	PTPN5
WBGene00007883	C33A12.4	IV	complement(9510055..9510594)	11.58	4.05	16.51	3.81e-20	4.76e-19	7.46e-16																WBGene00020841	None	T27A3.5	ENSG00000110786	PTPN5
WBGene00044360	C33C12.11	II	complement(2163341..2163832)	2.59	3.45	10.95	6.99e-09	2.22e-08	0.000137																WBGene00021435	None	Y39A3A.4	ENSG00000110786	PTPN5
WBGene00219322	C33C12.12	II	complement(2169062..2169511)	0.8	2.84	7.17	0.00191	0.00312	1																WBGene00021702	None	Y48G9A.9	ENSG00000110786	PTPN5
WBGene00016336	C33C12.4	II	complement(2165440..2166498)	14.63	4.87	29.21	9.29e-27	2.23e-25	1.82e-22																WBGene00022709	None	ZK354.8	ENSG00000110786	PTPN5
WBGene00016339	C33C12.7	II	complement(2174586..2175289)	4.98	5.57	47.41	8.59e-11	3.5e-10	1.68e-06																WBGene00022753	None	ZK484.7	ENSG00000110786	PTPN5
WBGene00007894	C33D3.3	X	10485350..10486757	0.67	1.56	2.95	0.00426	0.00666	1																WBGene00235383	None	ZK616.65	ENSG00000110786	PTPN5
WBGene00044239	C33D9.10	IV	complement(8787459..8788057)	0.42	3.25	9.5	0.01	0.02	1																WBGene00008661	None	F10G8.1	ENSG00000143851	PTPN7
WBGene00007898	C33D9.3	IV	complement(8790742..8793294)	9.33	2.29	4.89	1.36e-18	1.44e-17	2.66e-14																WBGene00009492	None	F36H1.3	ENSG00000143851	PTPN7
WBGene00007900	C33D9.6	IV	complement(8773977..8778145)	4.61	1.41	2.66	3.29e-05	6.66e-05	0.64																WBGene00010636	None	K07F5.8	ENSG00000143851	PTPN7
WBGene00016351	C33F10.1	II	4835023..4835717	104.3	5.13	34.98	4.15e-42	6.01e-40	8.14e-38																WBGene00011918	None	T22C1.8	ENSG00000143851	PTPN7
WBGene00016357	C33F10.11	II	complement(4834145..4834834)	24.51	4.99	31.72	1.01e-24	1.93e-23	1.98e-20																WBGene00015026	None	B0207.1	ENSG00000143851	PTPN7
WBGene00016358	C33F10.12	II	complement(4836304..4837759)	13.28	5.1	34.2	1.24e-27	3.25e-26	2.43e-23																WBGene00015331	None	C02B10.6	ENSG00000143851	PTPN7
WBGene00016356	C33F10.8	II	complement(4823381..4825196)	4.56	3.46	10.99	1.95e-15	1.45e-14	3.82e-11																WBGene00015929	None	C17H12.3	ENSG00000143851	PTPN7
WBGene00007904	C33G3.4	X	14071162..14076295	7.4	2.57	5.95	7.23e-20	8.75e-19	1.42e-15																WBGene00016382	None	C33H5.16	ENSG00000143851	PTPN7
WBGene00016360	C33G8.2	V	7009761..7012244	24.78	2.85	7.21	9.72e-13	5.04e-12	1.91e-08																WBGene00016942	None	C55B7.3	ENSG00000143851	PTPN7
WBGene00016362	C33G8.4	V	7006264..7006818	18.66	2.54	5.81	6.78e-12	3.16e-11	1.33e-07																WBGene00018124	None	F36H12.10	ENSG00000143851	PTPN7
WBGene00016379	C33H5.13	IV	complement(7791704..7792263)	33.83	1.3	2.46	1.25e-06	2.99e-06	0.02																WBGene00018525	None	F47B3.1	ENSG00000143851	PTPN7
WBGene00016382	C33H5.16	IV	complement(7801916..7803350)	3.6	5.64	50	1.09e-17	1.05e-16	2.13e-13																WBGene00018530	None	F47B3.6	ENSG00000143851	PTPN7
WBGene00016396	C34B2.11	I	10691345..10696783	5.12	1.53	2.88	8.14e-06	1.76e-05	0.16																WBGene00018531	None	F47B3.7	ENSG00000143851	PTPN7
WBGene00016388	C34B2.3	I	10672737..10674864	12.87	5.52	45.8	1.04e-38	9.93e-37	2.03e-34																WBGene00019773	None	M04G7.2	ENSG00000143851	PTPN7
WBGene00016389	C34B2.4	I	complement(10671460..10672589)	2.79	2.8	6.95	2.82e-08	8.28e-08	0.000553																WBGene00020841	None	T27A3.5	ENSG00000143851	PTPN7
WBGene00007908	C34B4.3	V	complement(13066640..13071152)	2.22	2.7	6.48	5.99e-12	2.81e-11	1.17e-07																WBGene00021435	None	Y39A3A.4	ENSG00000143851	PTPN7
WBGene00007925	C34C12.6	III	3482591..3484843	6.1	1.44	2.72	4.05e-06	9.1e-06	0.08																WBGene00021702	None	Y48G9A.9	ENSG00000143851	PTPN7
WBGene00007926	C34C12.7	III	complement(3484813..3488341)	23.05	2.24	4.74	7.95e-17	6.95e-16	1.56e-12																WBGene00022709	None	ZK354.8	ENSG00000143851	PTPN7
WBGene00007928	C34C12.9	III	complement(3474019..3475450)	10.86	1.12	2.17	0.000206	0.000379	1																WBGene00022753	None	ZK484.7	ENSG00000143851	PTPN7
WBGene00007916	C34C6.3	II	8691789..8694180	1.43	2.87	7.32	3.76e-08	1.08e-07	0.000737																WBGene00235383	None	ZK616.65	ENSG00000143851	PTPN7
WBGene00007931	C34D1.4	V	complement(13257097..13259311)	8.25	1.15	2.22	0.000307	0.000554	1																WBGene00008661	None	F10G8.1	ENSG00000153233	PTPRR
WBGene00016407	C34D10.2	X	8014983..8026858	11.25	2.82	7.05	1.84e-24	3.44e-23	3.61e-20																WBGene00009492	None	F36H1.3	ENSG00000153233	PTPRR
WBGene00016398	C34D4.2	IV	7154656..7156010	8.77	5.54	46.67	8.13e-30	2.72e-28	1.59e-25																WBGene00010636	None	K07F5.8	ENSG00000153233	PTPRR
WBGene00016399	C34D4.3	IV	7153623..7154193	89.24	5.37	41.46	2.52e-31	1e-29	4.94e-27																WBGene00011918	None	T22C1.8	ENSG00000153233	PTPRR
WBGene00016410	C34E10.9	III	complement(5262714..5263399)	5.1	4.48	22.26	2.67e-15	1.94e-14	5.23e-11																WBGene00015026	None	B0207.1	ENSG00000153233	PTPRR
WBGene00007935	C34E11.2	X	complement(11805378..11814653)	0.23	2.9	7.48	2.82e-06	6.46e-06	0.06																WBGene00015331	None	C02B10.6	ENSG00000153233	PTPRR
WBGene00007937	C34E11.4	X	11804210..11805306	7.04	1.63	3.09	2.78e-07	7.22e-07	0.00544																WBGene00015929	None	C17H12.3	ENSG00000153233	PTPRR
WBGene00138725	C34E11.7	X	11824184..11824424	1.7	3.45	10.96	0.000573	0.000998	1																WBGene00016382	None	C33H5.16	ENSG00000153233	PTPRR
WBGene00007933	C34E7.3	X	12930336..12932025	1.36	1.78	3.44	1.72e-05	3.61e-05	0.34																WBGene00016942	None	C55B7.3	ENSG00000153233	PTPRR
WBGene00007934	C34E7.4	X	complement(12932205..12934978)	17.86	2.08	4.23	6.32e-16	4.98e-15	1.24e-11																WBGene00018124	None	F36H12.10	ENSG00000153233	PTPRR
WBGene00016413	C34F11.1	II	5212932..5213932	2.45	4.82	28.32	1.99e-10	7.74e-10	3.9e-06																WBGene00018525	None	F47B3.1	ENSG00000153233	PTPRR
WBGene00016414	C34F11.2	II	5212270..5212789	26.05	5.09	34.12	1.07e-29	3.49e-28	2.1e-25																WBGene00018530	None	F47B3.6	ENSG00000153233	PTPRR
WBGene00016416	C34F11.5	II	5195804..5199257	5.98	5.51	45.71	1.02e-29	3.35e-28	2e-25																WBGene00018531	None	F47B3.7	ENSG00000153233	PTPRR
WBGene00016417	C34F11.8	II	complement(5209780..5210978)	26.33	2.4	5.28	8.05e-18	7.88e-17	1.58e-13																WBGene00019773	None	M04G7.2	ENSG00000153233	PTPRR
WBGene00007938	C34F6.1	X	complement(11192485..11196841)	0.46	1.4	2.63	0.000372	0.000663	1																WBGene00020841	None	T27A3.5	ENSG00000153233	PTPRR
WBGene00007944	C34F6.10	X	complement(11229213..11237383)	7.23	1.44	2.71	6.3e-10	2.28e-09	1.24e-05																WBGene00021435	None	Y39A3A.4	ENSG00000153233	PTPRR
WBGene00016420	C34G6.3	I	5896618..5897405	20.92	5.97	62.85	3.05e-35	1.87e-33	5.97e-31																WBGene00021702	None	Y48G9A.9	ENSG00000153233	PTPRR
WBGene00016424	C34H4.1	IV	1555579..1557560	24.53	3.09	8.51	7.61e-24	1.34e-22	1.49e-19																WBGene00022709	None	ZK354.8	ENSG00000153233	PTPRR
WBGene00016425	C34H4.2	IV	1553752..1555567	23.05	2.33	5.03	3.49e-18	3.55e-17	6.84e-14																WBGene00022753	None	ZK484.7	ENSG00000153233	PTPRR
WBGene00016429	C35A11.2	V	5386110..5389409	2.82	5.6	48.44	1.03e-15	7.93e-15	2.02e-11																WBGene00235383	None	ZK616.65	ENSG00000153233	PTPRR
WBGene00044016	C35A5.10	V	10504193..10505401	0.48	3.17	9.02	4.51e-05	8.99e-05	0.88																WBGene00015580	cls-1	C07H6.3	ENSG00000074054	CLASP1
WBGene00007948	C35A5.4	V	10497059..10499324	4.28	5.76	54.16	3.06e-22	4.63e-21	5.99e-18																WBGene00015580	cls-1	C07H6.3	ENSG00000163539	CLASP2
WBGene00007949	C35A5.5	V	10505850..10507829	0.08	2.9	7.46	0.03	0.04	1																WBGene00000553	cmk-1	K07A9.2	ENSG00000008118	CAMK1G
WBGene00007950	C35A5.6	V	10509055..10510451	18.07	1.18	2.27	8.88e-06	1.92e-05	0.17																WBGene00000553	cmk-1	K07A9.2	ENSG00000130822	PNCK
WBGene00016435	C35B1.5	IV	complement(4083603..4084209)	414.04	1.01	2.01	7.23e-07	1.79e-06	0.01																WBGene00000553	cmk-1	K07A9.2	ENSG00000134072	CAMK1
WBGene00016436	C35B1.7	IV	4109067..4110471	3.44	1.43	2.7	0.000472	0.000831	1																WBGene00000553	cmk-1	K07A9.2	ENSG00000183049	CAMK1D
WBGene00007957	C35C5.8	X	11534004..11536574	14.44	2.67	6.38	4.96e-19	5.54e-18	9.73e-15																WBGene00000561	cnd-1	C34E10.7	ENSG00000123307	NEUROD4
WBGene00007958	C35C5.9	X	11536568..11537124	40.09	2.14	4.41	1.31e-15	9.91e-15	2.57e-11																WBGene00000561	cnd-1	C34E10.7	ENSG00000162992	NEUROD1
WBGene00016441	C35D10.3	III	4868921..4870106	3.42	4.37	20.71	4.14e-13	2.27e-12	8.11e-09																WBGene00000561	cnd-1	C34E10.7	ENSG00000164600	NEUROD6
WBGene00007961	C35D6.4	IV	16350990..16351601	0.82	4.76	27.07	0.000166	0.000309	1																WBGene00000561	cnd-1	C34E10.7	ENSG00000171532	NEUROD2
WBGene00016462	C35E7.10	I	complement(10810648..10812923)	15.41	6.34	80.95	2.05e-42	3.11e-40	4.02e-38																WBGene00000583	cof-2	C48E7.5	ENSG00000034971	MYOC
WBGene00016463	C35E7.11	I	10844772..10845922	2.67	1.78	3.43	8.98e-07	2.19e-06	0.02																WBGene00006845	unc-122	F11C3.2	ENSG00000034971	MYOC
WBGene00016454	C35E7.2	I	10841114..10844647	1.05	2.29	4.88	5.94e-10	2.15e-09	1.16e-05																WBGene00000583	cof-2	C48E7.5	ENSG00000102837	OLFM4
WBGene00016455	C35E7.3	I	10836985..10838877	1.66	1.53	2.88	0.000143	0.000269	1																WBGene00006845	unc-122	F11C3.2	ENSG00000102837	OLFM4
WBGene00016456	C35E7.4	I	10831881..10834812	1.69	2.31	4.96	5.68e-11	2.37e-10	1.11e-06																WBGene00000583	cof-2	C48E7.5	ENSG00000105088	OLFM2
WBGene00016457	C35E7.5	I	10823363..10828454	8.12	1.29	2.44	2.48e-06	5.74e-06	0.05																WBGene00006845	unc-122	F11C3.2	ENSG00000105088	OLFM2
WBGene00016461	C35E7.9	I	10806922..10808238	17.73	4.66	25.36	1.62e-39	1.68e-37	3.18e-35																WBGene00000583	cof-2	C48E7.5	ENSG00000116774	OLFML3
WBGene00044120	C36B1.13	I	complement(8730905..8732125)	2.82	4.63	24.72	1.2e-15	9.15e-15	2.36e-11																WBGene00006845	unc-122	F11C3.2	ENSG00000116774	OLFML3
WBGene00007973	C36B1.6	I	8732219..8733436	16.36	2.05	4.14	2.17e-12	1.07e-11	4.25e-08																WBGene00000583	cof-2	C48E7.5	ENSG00000118733	OLFM3
WBGene00016465	C36B7.2	X	7106407..7108436	0.14	2.18	4.53	0.02	0.02	1																WBGene00006845	unc-122	F11C3.2	ENSG00000118733	OLFM3
WBGene00016466	C36B7.3	X	7101777..7102136	0.81	2.54	5.81	0.00465	0.00724	1																WBGene00000583	cof-2	C48E7.5	ENSG00000130558	OLFM1
WBGene00016468	C36B7.5	X	complement(7089228..7096449)	0.54	2.79	6.92	3.53e-10	1.32e-09	6.92e-06																WBGene00006845	unc-122	F11C3.2	ENSG00000130558	OLFM1
WBGene00016481	C36C5.12	V	complement(3158406..3159165)	53.92	4.51	22.82	5.3e-52	2.35e-49	1.04e-47																WBGene00000583	cof-2	C48E7.5	ENSG00000162745	OLFML2B
WBGene00016483	C36C5.14	V	complement(3164675..3165515)	22.31	4.91	30.1	8.41e-35	4.9e-33	1.65e-30																WBGene00006845	unc-122	F11C3.2	ENSG00000162745	OLFML2B
WBGene00016484	C36C5.15	V	complement(3167968..3168750)	15.25	5.75	53.88	1.82e-32	8.24e-31	3.58e-28																WBGene00000583	cof-2	C48E7.5	ENSG00000183801	OLFML1
WBGene00016474	C36C5.5	V	3157077..3157870	97.35	2.61	6.1	3.66e-28	1.01e-26	7.17e-24																WBGene00006845	unc-122	F11C3.2	ENSG00000183801	OLFML1
WBGene00016488	C36C9.5	X	complement(1699788..1703938)	0.28	4.48	22.32	0.000492	0.000863	1																WBGene00000583	cof-2	C48E7.5	ENSG00000185585	OLFML2A
WBGene00044683	C36E6.8	X	17438619..17439751	10.36	3.89	14.86	1.8e-25	3.68e-24	3.52e-21																WBGene00006845	unc-122	F11C3.2	ENSG00000185585	OLFML2A
WBGene00007983	C36E8.4	III	4012336..4015763	7.1	2.23	4.68	4.94e-16	3.94e-15	9.68e-12																WBGene00000583	cof-2	C48E7.5	ENSG00000186417	GLDN
WBGene00007986	C36F7.5	I	complement(9574762..9576141)	10.97	4.33	20.07	1.69e-28	4.87e-27	3.32e-24																WBGene00006845	unc-122	F11C3.2	ENSG00000186417	GLDN
WBGene00007987	C36H8.1	IV	complement(12743039..12744813)	14.01	6.01	64.33	7.3e-30	2.46e-28	1.43e-25																WBGene00000584	cog-1	R03C1.3	ENSG00000148826	NKX6-2
WBGene00077520	C37A5.11	I	14171864..14172786	1.82	1.77	3.41	0.00272	0.00436	1																WBGene00000584	cog-1	R03C1.3	ENSG00000163623	NKX6-1
WBGene00014698	C37A5.3	I	complement(14154769..14155249)	8.34	2.72	6.6	4.32e-06	9.68e-06	0.08																WBGene00000603	col-14	C46A5.3	ENSG00000065618	COL17A1
WBGene00014700	C37A5.6	I	complement(14150731..14151041)	0.97	5.69	51.59	0.01	0.02	1																WBGene00000625	col-48	Y54E10BL.2	ENSG00000065618	COL17A1
WBGene00016502	C37C3.10	V	complement(7862275..7863070)	4.51	5.09	34.1	1.43e-11	6.42e-11	2.81e-07																WBGene00000750	col-177	F59F3.2	ENSG00000065618	COL17A1
WBGene00016504	C37C3.12	V	complement(7838588..7839585)	4.47	4.74	26.68	2.65e-15	1.93e-14	5.19e-11																WBGene00000674	col-99	F29C4.8	ENSG00000049089	COL9A2
WBGene00235308	C37C3.17	V	complement(7860786..7861688)	0.35	5.08	33.9	0.03	0.04	1																WBGene00000674	col-99	F29C4.8	ENSG00000050767	COL23A1
WBGene00016499	C37C3.7	V	complement(7835369..7837070)	7.16	2.73	6.61	1.33e-14	8.85e-14	2.61e-10																WBGene00000674	col-99	F29C4.8	ENSG00000082293	COL19A1
WBGene00008001	C38C10.3	III	complement(9384172..9385643)	8.4	5.83	57.02	2.86e-28	8.05e-27	5.61e-24																WBGene00001263	emb-9	K04H4.1	ENSG00000082293	COL19A1
WBGene00045390	C38C3.10	V	1494769..1495453	6.41	3.82	14.09	1.95e-19	2.27e-18	3.83e-15																WBGene00002280	let-2	F01G12.5	ENSG00000082293	COL19A1
WBGene00016512	C38C3.3	V	1495634..1497985	16.69	5.42	42.82	2.89e-38	2.6e-36	5.66e-34																WBGene00000674	col-99	F29C4.8	ENSG00000084636	COL16A1
WBGene00016513	C38C3.4	V	1482042..1484015	7.61	1.78	3.43	2.1e-07	5.52e-07	0.00411																WBGene00001263	emb-9	K04H4.1	ENSG00000084636	COL16A1
WBGene00016514	C38C3.6	V	complement(1484828..1491604)	0.36	5.72	52.56	0.01	0.02	1																WBGene00002280	let-2	F01G12.5	ENSG00000084636	COL16A1
WBGene00007998	C38C6.5	II	complement(14630553..14632636)	1.4	5.63	49.47	4.69e-11	1.97e-10	9.19e-07																WBGene00000674	col-99	F29C4.8	ENSG00000092758	COL9A3
WBGene00008010	C38D9.2	V	17567513..17571603	8.84	6.44	86.83	7.86e-36	5.22e-34	1.54e-31																WBGene00000674	col-99	F29C4.8	ENSG00000112280	COL9A1
WBGene00008016	C38D9.8	V	complement(17551506..17552816)	0.56	2.61	6.12	0.000241	0.000441	1																WBGene00000674	col-99	F29C4.8	ENSG00000124749	COL21A1
WBGene00008019	C38H2.2	III	10381740..10385335	25.78	1.64	3.11	3.39e-14	2.14e-13	6.64e-10																WBGene00000674	col-99	F29C4.8	ENSG00000169436	COL22A1
WBGene00008021	C39B10.1	X	complement(10460546..10463580)	0.67	3.77	13.68	1.03e-09	3.63e-09	2.02e-05																WBGene00001263	emb-9	K04H4.1	ENSG00000169436	COL22A1
WBGene00008023	C39B10.3	X	10444169..10444674	1.74	1.67	3.19	0.000927	0.00157	1																WBGene00002280	let-2	F01G12.5	ENSG00000169436	COL22A1
WBGene00164973	C39B10.7	X	10477061..10477891	1.12	2.64	6.21	8.12e-06	1.76e-05	0.16																WBGene00000674	col-99	F29C4.8	ENSG00000188517	COL25A1
WBGene00016528	C39B5.10	III	complement(2238967..2240172)	0.27	4.95	30.95	0.03	0.04	1																WBGene00000674	col-99	F29C4.8	ENSG00000197467	COL13A1
WBGene00189950	C39B5.14	III	2211420..2217095	6.3	6.67	101.64	2.9e-22	4.39e-21	5.68e-18																WBGene00000768	cor-1	R01H10.3	ENSG00000102879	CORO1A
WBGene00016523	C39B5.5	III	2208257..2211242	46.18	3.33	10.08	6.66e-24	1.18e-22	1.31e-19																WBGene00000768	cor-1	R01H10.3	ENSG00000110880	CORO1C
WBGene00043983	C39D10.11	X	7903280..7905654	5.82	1.73	3.31	2.54e-09	8.49e-09	4.97e-05																WBGene00000768	cor-1	R01H10.3	ENSG00000167549	CORO6
WBGene00016530	C39D10.2	X	7889215..7889765	7.93	2.68	6.39	2.79e-13	1.57e-12	5.48e-09																WBGene00000768	cor-1	R01H10.3	ENSG00000172725	CORO1B
WBGene00016531	C39D10.3	X	7884288..7887479	11.29	1.55	2.93	7.7e-09	2.43e-08	0.000151																WBGene00000771	cpb-2	C30B5.3	ENSG00000107864	CPEB3
WBGene00016533	C39D10.6	X	complement(7896221..7897773)	1.89	2.18	4.53	1.66e-07	4.43e-07	0.00326																WBGene00001481	fog-1	Y54E10A.4	ENSG00000107864	CPEB3
WBGene00016535	C39D10.8	X	complement(7879771..7880948)	37.37	2.5	5.67	1.04e-26	2.48e-25	2.05e-22																WBGene00000771	cpb-2	C30B5.3	ENSG00000113742	CPEB4
WBGene00008031	C39E9.7	IV	complement(13072660..13076720)	3.19	2.43	5.4	2.17e-14	1.4e-13	4.26e-10																WBGene00001481	fog-1	Y54E10A.4	ENSG00000113742	CPEB4
WBGene00016541	C39H7.1	IV	5631895..5633379	55.87	5.46	43.94	8.92e-39	8.62e-37	1.75e-34																WBGene00000771	cpb-2	C30B5.3	ENSG00000137449	CPEB2
WBGene00016546	C40A11.3	II	2141118..2142957	1.07	1.96	3.88	0.000294	0.000532	1																WBGene00001481	fog-1	Y54E10A.4	ENSG00000137449	CPEB2
WBGene00016547	C40A11.4	II	2137422..2138951	1.17	2.06	4.17	0.000169	0.000314	1																WBGene00007055	tag-196	F41E6.6	ENSG00000135047	CTSL
WBGene00016549	C40A11.6	II	complement(2144292..2145666)	1.07	3.32	9.97	3.87e-07	9.88e-07	0.00759																WBGene00007055	tag-196	F41E6.6	ENSG00000136943	CTSV
WBGene00008036	C40C9.3	X	13647605..13648334	2.23	2.68	6.42	1.31e-09	4.54e-09	2.56e-05																WBGene00007055	tag-196	F41E6.6	ENSG00000143387	CTSK
WBGene00008039	C40H1.3	III	complement(9327307..9329366)	0.11	5.07	33.69	0.03	0.04	1																WBGene00007055	tag-196	F41E6.6	ENSG00000163131	CTSS
WBGene00008043	C40H1.8	III	9314714..9317365	5.72	3.43	10.81	7.46e-23	1.2e-21	1.46e-18																WBGene00000780	cpn-4	F49D11.8	ENSG00000064666	CNN2
WBGene00008045	C40H5.2	X	11754776..11756762	2.03	2.74	6.7	1.7e-10	6.64e-10	3.33e-06																WBGene00000780	cpn-4	F49D11.8	ENSG00000117519	CNN3
WBGene00008049	C40H5.7	X	11746076..11747249	0.5	1.98	3.95	0.02	0.03	1																WBGene00000780	cpn-4	F49D11.8	ENSG00000130176	CNN1
WBGene00016559	C41A3.2	X	complement(5406562..5414350)	3.08	1.93	3.81	1.49e-08	4.51e-08	0.000291																WBGene00000780	cpn-4	F49D11.8	ENSG00000144834	TAGLN3
WBGene00008063	C41G7.6	I	complement(9526540..9527441)	31.88	5.88	58.69	2.12e-45	4.65e-43	4.16e-41																WBGene00000780	cpn-4	F49D11.8	ENSG00000149591	TAGLN
WBGene00077525	C41G7.8	I	complement(9530816..9532831)	18.07	2.56	5.9	2.22e-17	2.07e-16	4.35e-13																WBGene00000780	cpn-4	F49D11.8	ENSG00000158710	TAGLN2
WBGene00016572	C41H7.2	II	3014835..3015961	2.17	1.87	3.65	6.94e-06	1.52e-05	0.14																WBGene00000781	cpr-1	C52E4.1	ENSG00000164733	CTSB
WBGene00016580	C42C1.2	IV	complement(12265526..12268306)	0.55	1.42	2.68	0.00066	0.00114	1																WBGene00000782	cpr-2	F36D3.9	ENSG00000164733	CTSB
WBGene00016581	C42C1.3	IV	complement(12269594..12270492)	1.52	1.73	3.31	1.35e-05	2.86e-05	0.26																WBGene00000783	cpr-3	T10H4.12	ENSG00000164733	CTSB
WBGene00016587	C42C1.9	IV	12289449..12290994	7.85	1.54	2.9	2.09e-06	4.89e-06	0.04																WBGene00022026	None	Y65B4A.2	ENSG00000164733	CTSB
WBGene00016594	C42D4.1	IV	7189191..7190331	733.51	2.51	5.68	1.68e-24	3.15e-23	3.3e-20																WBGene00000789	cpz-2	M04G12.2	ENSG00000101160	CTSZ
WBGene00016598	C42D4.13	IV	complement(7187189..7188130)	0.62	2.47	5.55	0.000103	0.000197	1																WBGene00000792	crb-1	F11C7.4	ENSG00000101384	JAG1
WBGene00016595	C42D4.2	IV	7180535..7182993	7.03	1.25	2.38	1.21e-05	2.59e-05	0.24																WBGene00003001	lin-12	R107.8	ENSG00000101384	JAG1
WBGene00016596	C42D4.3	IV	7179239..7180484	24.95	5.36	41.19	1.63e-26	3.77e-25	3.19e-22																WBGene00018547	clec-78	F47C12.2	ENSG00000101384	JAG1
WBGene00016599	C42D8.1	X	5109504..5112452	14.61	1.28	2.43	1.31e-06	3.14e-06	0.03																WBGene00000792	crb-1	F11C7.4	ENSG00000128917	DLL4
WBGene00044299	C42D8.9	X	complement(5106260..5107039)	0.32	1.8	3.49	0.02	0.03	1																WBGene00003001	lin-12	R107.8	ENSG00000128917	DLL4
WBGene00195084	C43C3.4	X	complement(9674539..9674865)	8.88	3.9	14.95	4.72e-12	2.25e-11	9.25e-08																WBGene00018547	clec-78	F47C12.2	ENSG00000128917	DLL4
WBGene00008067	C43D7.4	V	complement(19321901..19322487)	0.41	5.14	35.34	0.03	0.04	1																WBGene00004963	spe-9	C17D12.6	ENSG00000128917	DLL4
WBGene00016605	C43E11.5	I	4236954..4238617	18.47	4.61	24.42	1.96e-41	2.66e-39	3.84e-37																WBGene00000792	crb-1	F11C7.4	ENSG00000134376	CRB1
WBGene00008073	C43F9.5	IV	complement(10589294..10590749)	0.76	3.13	8.78	2.82e-06	6.47e-06	0.06																WBGene00003001	lin-12	R107.8	ENSG00000134376	CRB1
WBGene00008075	C43F9.7	IV	complement(10593068..10593575)	0.8	2.16	4.46	0.02	0.02	1																WBGene00003482	mua-3	K08E5.3	ENSG00000134376	CRB1
WBGene00016612	C43G2.3	IV	6578197..6579402	20.41	5.93	61.14	1.31e-35	8.37e-34	2.57e-31																WBGene00003497	mup-4	K07D8.1	ENSG00000134376	CRB1
WBGene00016619	C43H6.6	X	2395505..2398826	0.15	3.04	8.25	0.0048	0.00745	1																WBGene00022816	fbn-1	ZK783.1	ENSG00000134376	CRB1
WBGene00016633	C44B11.1	III	3155268..3158393	0.37	2.88	7.36	0.00485	0.00752	1																WBGene00000792	crb-1	F11C7.4	ENSG00000148204	CRB2
WBGene00016634	C44B11.4	III	complement(3142198..3143757)	7.68	2.99	7.95	4.4e-14	2.73e-13	8.62e-10																WBGene00003001	lin-12	R107.8	ENSG00000148204	CRB2
WBGene00016635	C44B11.6	III	3152722..3153471	13.43	1.02	2.03	0.00128	0.00214	1																WBGene00003482	mua-3	K08E5.3	ENSG00000148204	CRB2
WBGene00044462	C44B12.9	IV	complement(1103541..1104609)	0.41	2.82	7.07	0.03	0.04	1																WBGene00003497	mup-4	K07D8.1	ENSG00000148204	CRB2
WBGene00008079	C44B9.2	III	10875459..10878061	7.59	3.63	12.36	1.48e-21	2.11e-20	2.9e-17																WBGene00022816	fbn-1	ZK783.1	ENSG00000148204	CRB2
WBGene00016645	C44C1.6	X	complement(969074..970270)	3.02	3.38	10.4	3.87e-11	1.65e-10	7.58e-07																WBGene00000792	crb-1	F11C7.4	ENSG00000184916	JAG2
WBGene00043985	C44C10.11	X	complement(11707903..11710190)	6.05	1.7	3.25	3.09e-09	1.02e-08	6.06e-05																WBGene00003001	lin-12	R107.8	ENSG00000184916	JAG2
WBGene00008084	C44C10.3	X	11702525..11704500	2.76	2.42	5.34	5.5e-12	2.59e-11	1.08e-07																WBGene00018547	clec-78	F47C12.2	ENSG00000184916	JAG2
WBGene00008088	C44C10.7	X	complement(11687000..11688269)	0.24	3.09	8.51	0.00204	0.00332	1																WBGene00000792	crb-1	F11C7.4	ENSG00000198719	DLL1
WBGene00008089	C44C10.9	X	complement(11713240..11716511)	21.47	1.33	2.51	6.25e-09	1.99e-08	0.000123																WBGene00003001	lin-12	R107.8	ENSG00000198719	DLL1
WBGene00206479	C44C11.6	II	12344834..12345286	4.94	4.76	27.13	2.41e-06	5.57e-06	0.05																WBGene00018547	clec-78	F47C12.2	ENSG00000198719	DLL1
WBGene00016657	C44E12.1	X	7596927..7599824	14.33	1.73	3.32	8.8e-10	3.12e-09	1.73e-05																WBGene00004963	spe-9	C17D12.6	ENSG00000198719	DLL1
WBGene00008091	C44F1.1	III	complement(3760378..3765556)	3.07	1	2	0.000192	0.000355	1																WBGene00000799	crn-6	K04H4.6	ENSG00000105612	DNASE2
WBGene00008095	C44H4.6	X	complement(14596476..14599158)	0.64	1.99	3.96	0.000525	0.000918	1																WBGene00003828	nuc-1	C07B5.5	ENSG00000105612	DNASE2
WBGene00008096	C44H4.8	X	14595125..14595944	1.7	1.55	2.93	6.57e-05	0.000128	1																WBGene00000799	crn-6	K04H4.6	ENSG00000137976	DNASE2B
WBGene00008099	C44H9.4	V	12835708..12839783	2.9	1.16	2.23	1.24e-05	2.63e-05	0.24																WBGene00003828	nuc-1	C07B5.5	ENSG00000137976	DNASE2B
WBGene00008100	C44H9.5	V	complement(12846721..12849864)	8.5	1.36	2.56	1.35e-07	3.64e-07	0.00265																WBGene00000820	csp-2	Y73B6BL.7	ENSG00000096696	DSP
WBGene00008102	C44H9.7	V	complement(12853015..12854839)	0.8	2.6	6.08	1.64e-05	3.45e-05	0.32																WBGene00006876	vab-10	ZK1151.1	ENSG00000096696	DSP
WBGene00008105	C45B11.2	V	11042817..11043855	4.69	4.55	23.42	3.67e-20	4.62e-19	7.2e-16																WBGene00000820	csp-2	Y73B6BL.7	ENSG00000118898	PPL
WBGene00008106	C45B11.5	V	11041824..11042301	1.74	5.1	34.35	6.58e-05	0.000128	1																WBGene00006876	vab-10	ZK1151.1	ENSG00000118898	PPL
WBGene00045379	C45B11.6	V	11044067..11045734	0.88	3.89	14.86	1.96e-09	6.67e-09	3.84e-05																WBGene00000820	csp-2	Y73B6BL.7	ENSG00000127603	MACF1
WBGene00077699	C45B11.8	V	11040773..11041371	5.03	6.01	64.4	9.42e-10	3.33e-09	1.85e-05																WBGene00006876	vab-10	ZK1151.1	ENSG00000127603	MACF1
WBGene00185117	C45B11.9	V	11040320..11040666	2.93	3.41	10.6	1.1e-06	2.67e-06	0.02																WBGene00000820	csp-2	Y73B6BL.7	ENSG00000151914	DST
WBGene00016658	C45B2.1	X	6086124..6086567	450.01	2.65	6.27	6.64e-19	7.31e-18	1.3e-14																WBGene00006876	vab-10	ZK1151.1	ENSG00000151914	DST
WBGene00016659	C45B2.2	X	6084739..6085189	54.87	4.88	29.44	7.47e-29	2.22e-27	1.46e-24																WBGene00000820	csp-2	Y73B6BL.7	ENSG00000167880	EVPL
WBGene00016660	C45B2.3	X	6082960..6083333	1.46	2.53	5.77	0.00579	0.0089	1																WBGene00006876	vab-10	ZK1151.1	ENSG00000167880	EVPL
WBGene00016662	C45B2.8	X	6087985..6088391	2.43	2.67	6.37	5.02e-05	9.94e-05	0.98																WBGene00000820	csp-2	Y73B6BL.7	ENSG00000178209	PLEC
WBGene00016663	C45E1.4	I	complement(3115036..3117628)	11.11	2.28	4.85	1.45e-13	8.48e-13	2.84e-09																WBGene00006876	vab-10	ZK1151.1	ENSG00000178209	PLEC
WBGene00016667	C45E5.4	IV	5735019..5737106	8.36	5.58	47.86	6.69e-24	1.19e-22	1.31e-19																WBGene00000820	csp-2	Y73B6BL.7	ENSG00000214860	EVPLL
WBGene00235340	C45G7.13	IV	complement(2441477..2451333)	2.39	1.84	3.59	8.16e-09	2.57e-08	0.00016																WBGene00006876	vab-10	ZK1151.1	ENSG00000214860	EVPLL
WBGene00016671	C45G7.4	IV	2432993..2436472	1	1.48	2.79	4.83e-05	9.6e-05	0.95																WBGene00000820	csp-2	Y73B6BL.7	ENSG00000261150	EPPK1
WBGene00016681	C45G9.10	III	complement(5056847..5061888)	0.05	3.3	9.87	0.02	0.03	1																WBGene00006876	vab-10	ZK1151.1	ENSG00000261150	EPPK1
WBGene00016683	C45G9.12	III	complement(5070431..5071597)	18.33	1.56	2.94	1.47e-06	3.49e-06	0.03																WBGene00000822	csq-1	F40E10.3	ENSG00000118729	CASQ2
WBGene00050919	C45G9.15	III	complement(5050107..5052068)	1.19	4.25	19.03	2.67e-10	1.02e-09	5.24e-06																WBGene00000822	csq-1	F40E10.3	ENSG00000143318	CASQ1
WBGene00016675	C45G9.4	III	5062706..5063862	4	6.48	89.5	9.18e-13	4.78e-12	1.8e-08																WBGene00000832	ctn-1	Y23H5A.5	ENSG00000119326	CTNNAL1
WBGene00016677	C45G9.6	III	5036381..5040413	10.83	3.18	9.09	1.13e-30	4.22e-29	2.21e-26																WBGene00000841	cul-6	K08E7.7	ENSG00000055130	CUL1
WBGene00016679	C45G9.8	III	complement(5052529..5053341)	1.95	1.32	2.49	0.00203	0.00331	1																WBGene00000857	cwn-1	K10B4.6	ENSG00000162552	WNT4
WBGene00016680	C45G9.9	III	complement(5054603..5055857)	34.48	5.17	35.93	2.66e-32	1.17e-30	5.21e-28																WBGene00000858	cwn-2	W01B6.1	ENSG00000111186	WNT5B
WBGene00016698	C46A5.1	IV	7763931..7767094	4.5	4.36	20.54	4.48e-23	7.29e-22	8.78e-19																WBGene00000858	cwn-2	W01B6.1	ENSG00000114251	WNT5A
WBGene00016700	C46A5.4	IV	complement(7748157..7757358)	0.14	1.14	2.2	0.02	0.03	1																WBGene00000895	dac-1	B0412.1	ENSG00000126733	DACH2
WBGene00016706	C46C11.3	X	4629039..4631838	10.01	1.53	2.88	1.04e-06	2.52e-06	0.02																WBGene00000895	dac-1	B0412.1	ENSG00000276644	DACH1
WBGene00044567	C46C11.4	X	complement(4644404..4647192)	0.96	2.08	4.24	1.33e-05	2.82e-05	0.26																WBGene00000899	daf-3	F25E2.5	ENSG00000141646	SMAD4
WBGene00001362	C46E1.3	X	complement(15470795..15477402)	0.95	2.21	4.63	9.47e-09	2.95e-08	0.000186																WBGene00000910	daf-14	F01G10.8	ENSG00000141646	SMAD4
WBGene00016707	C46E10.1	II	3724225..3725909	12.69	5.93	61.1	2.16e-37	1.74e-35	4.24e-33																WBGene00004858	sma-4	R12B2.1	ENSG00000141646	SMAD4
WBGene00016734	C46H11.10	I	complement(5052529..5054960)	1.9	2.23	4.68	3.42e-07	8.81e-07	0.00671																WBGene00000902	daf-6	F31F6.5	ENSG00000165186	PTCHD1
WBGene00016728	C46H11.2	I	5050040..5052523	11.74	2.13	4.37	6.91e-14	4.2e-13	1.35e-09																WBGene00004216	ptr-1	C24B5.3	ENSG00000165186	PTCHD1
WBGene00016730	C46H11.6	I	5020748..5023210	3.72	4.41	21.25	2.21e-20	2.83e-19	4.33e-16																WBGene00004218	ptr-3	C41D7.2	ENSG00000165186	PTCHD1
WBGene00016724	C46H3.1	X	1209411..1210683	0.19	2.79	6.91	0.03	0.04	1																WBGene00004219	ptr-4	C45B2.7	ENSG00000165186	PTCHD1
WBGene00008124	C47A4.3	IV	complement(13740951..13742344)	6.93	5.2	36.83	9.76e-27	2.32e-25	1.91e-22																WBGene00004220	ptr-5	C53C11.3	ENSG00000165186	PTCHD1
WBGene00008125	C47A4.5	IV	13745709..13745967	4.6	3.12	8.71	1.76e-08	5.29e-08	0.000345																WBGene00004221	ptr-6	C54A12.1	ENSG00000165186	PTCHD1
WBGene00008138	C47D12.4	II	11681825..11682881	1.35	2.75	6.73	4.14e-07	1.05e-06	0.00812																WBGene00004222	ptr-8	F44F4.4	ENSG00000165186	PTCHD1
WBGene00016738	C47D2.1	X	8215050..8215668	3.3	1.93	3.82	6.85e-07	1.7e-06	0.01																WBGene00004225	ptr-11	F56C11.2	ENSG00000165186	PTCHD1
WBGene00008153	C47E12.10	IV	9972800..9973984	2.52	8.92	485.87	0.000109	0.000206	1																WBGene00004226	ptr-12	K07A3.2	ENSG00000165186	PTCHD1
WBGene00008154	C47E12.11	IV	9969400..9971200	6.7	5.69	51.55	1.47e-27	3.82e-26	2.88e-23																WBGene00004227	ptr-13	K07C10.1	ENSG00000165186	PTCHD1
WBGene00008155	C47E12.12	IV	complement(9972037..9972652)	4.5	3	7.98	2.74e-12	1.34e-11	5.37e-08																WBGene00004228	ptr-14	R09H10.4	ENSG00000165186	PTCHD1
WBGene00008152	C47E12.9	IV	9974672..9975484	2.31	3.31	9.9	2.27e-11	9.94e-11	4.46e-07																WBGene00004229	ptr-15	T07H8.6	ENSG00000165186	PTCHD1
WBGene00008141	C47E8.1	V	14666005..14667158	4.44	5.88	58.97	1.71e-14	1.12e-13	3.36e-10																WBGene00004231	ptr-17	Y18D10A.7	ENSG00000165186	PTCHD1
WBGene00044180	C47E8.11	V	14688616..14688959	6.33	2.63	6.18	9.07e-11	3.68e-10	1.78e-06																WBGene00004232	ptr-18	Y38F1A.3	ENSG00000165186	PTCHD1
WBGene00008142	C47E8.3	V	14680314..14683751	1.47	2.61	6.1	1.06e-10	4.27e-10	2.09e-06																WBGene00004234	ptr-20	Y53F4B.28	ENSG00000165186	PTCHD1
WBGene00008146	C47E8.9	V	14663306..14665927	0.21	5.83	56.81	0.01	0.02	1																WBGene00004236	ptr-22	Y80D3A.7	ENSG00000165186	PTCHD1
WBGene00008168	C48B4.3	III	complement(9581220..9582361)	1.68	2.42	5.35	5.52e-07	1.39e-06	0.01																WBGene00004237	ptr-23	ZK270.1	ENSG00000165186	PTCHD1
WBGene00016742	C48B6.4	I	6889254..6891501	5.57	5.76	54.06	3.17e-21	4.4e-20	6.21e-17																WBGene00000902	daf-6	F31F6.5	ENSG00000182077	PTCHD3
WBGene00008177	C48D1.1	IV	complement(13193563..13197382)	1.36	1.04	2.05	0.00206	0.00335	1																WBGene00004216	ptr-1	C24B5.3	ENSG00000182077	PTCHD3
WBGene00194643	C48D1.9	IV	complement(13207468..13209666)	2.31	2.62	6.13	2.02e-09	6.85e-09	3.96e-05																WBGene00004218	ptr-3	C41D7.2	ENSG00000182077	PTCHD3
WBGene00016749	C48E7.1	I	6260249..6264540	67.79	1.5	2.83	2.86e-12	1.39e-11	5.61e-08																WBGene00004219	ptr-4	C45B2.7	ENSG00000182077	PTCHD3
WBGene00016751	C48E7.6	I	6236134..6249762	1.02	3.19	9.11	6.55e-14	4.01e-13	1.28e-09																WBGene00004220	ptr-5	C53C11.3	ENSG00000182077	PTCHD3
WBGene00016752	C48E7.7	I	6234708..6235391	86.61	4.9	29.91	1.48e-42	2.27e-40	2.91e-38																WBGene00004221	ptr-6	C54A12.1	ENSG00000182077	PTCHD3
WBGene00008184	C49A1.1	I	14213681..14215790	0.15	3.02	8.13	0.02	0.03	1																WBGene00004222	ptr-8	F44F4.4	ENSG00000182077	PTCHD3
WBGene00008191	C49A1.10	I	complement(14241898..14244452)	37.56	1.41	2.65	1.23e-09	4.29e-09	2.42e-05																WBGene00004225	ptr-11	F56C11.2	ENSG00000182077	PTCHD3
WBGene00016756	C49A9.2	IV	6225443..6228046	16.84	1.07	2.1	1.73e-06	4.08e-06	0.03																WBGene00004226	ptr-12	K07A3.2	ENSG00000182077	PTCHD3
WBGene00016757	C49A9.3	IV	6222089..6225009	5.71	2.04	4.12	3.9e-12	1.87e-11	7.64e-08																WBGene00004227	ptr-13	K07C10.1	ENSG00000182077	PTCHD3
WBGene00016759	C49A9.5	IV	6213822..6216371	6.8	1.57	2.96	2.18e-08	6.5e-08	0.000428																WBGene00004228	ptr-14	R09H10.4	ENSG00000182077	PTCHD3
WBGene00016760	C49A9.6	IV	6210936..6213181	13.46	1.36	2.57	1.11e-05	2.38e-05	0.22																WBGene00004229	ptr-15	T07H8.6	ENSG00000182077	PTCHD3
WBGene00008201	C49C3.11	IV	17343782..17344805	1.15	2.06	4.16	0.00155	0.00256	1																WBGene00004231	ptr-17	Y18D10A.7	ENSG00000182077	PTCHD3
WBGene00185097	C49C3.20	IV	complement(17316155..17316510)	1.46	2.21	4.62	0.00115	0.00193	1																WBGene00004232	ptr-18	Y38F1A.3	ENSG00000182077	PTCHD3
WBGene00189993	C49C3.21	IV	17343051..17343493	0.52	5.29	39.06	0.02	0.03	1																WBGene00004234	ptr-20	Y53F4B.28	ENSG00000182077	PTCHD3
WBGene00008194	C49C3.4	IV	17320795..17328662	68.23	1.7	3.26	4.74e-15	3.33e-14	9.3e-11																WBGene00004236	ptr-22	Y80D3A.7	ENSG00000182077	PTCHD3
WBGene00008199	C49C3.9	IV	complement(17339640..17342314)	34.92	2.76	6.76	2.24e-20	2.87e-19	4.39e-16																WBGene00004237	ptr-23	ZK270.1	ENSG00000182077	PTCHD3
WBGene00016765	C49C8.1	IV	8654604..8656829	4.72	6.3	78.95	1.17e-24	2.21e-23	2.28e-20																WBGene00000902	daf-6	F31F6.5	ENSG00000244694	PTCHD4
WBGene00016769	C49C8.5	IV	complement(8648596..8653677)	44.25	2.29	4.87	1.75e-24	3.27e-23	3.43e-20																WBGene00004216	ptr-1	C24B5.3	ENSG00000244694	PTCHD4
WBGene00235271	C49C8.8	IV	8652135..8652868	0.59	3.02	8.09	0.00038	0.000677	1																WBGene00004218	ptr-3	C41D7.2	ENSG00000244694	PTCHD4
WBGene00008213	C49F8.1	X	complement(13361201..13365294)	2.2	1.52	2.88	9.8e-08	2.68e-07	0.00192																WBGene00004219	ptr-4	C45B2.7	ENSG00000244694	PTCHD4
WBGene00008215	C49F8.3	X	complement(13386057..13387547)	8.18	2.31	4.97	1.6e-10	6.29e-10	3.15e-06																WBGene00004220	ptr-5	C53C11.3	ENSG00000244694	PTCHD4
WBGene00016788	C49G7.10	V	complement(4040409..4042004)	101.51	3.72	13.14	4.29e-37	3.23e-35	8.41e-33																WBGene00004221	ptr-6	C54A12.1	ENSG00000244694	PTCHD4
WBGene00077593	C49G7.12	V	4038821..4039934	26.9	5.39	41.82	4.22e-56	2.38e-53	8.27e-52																WBGene00004222	ptr-8	F44F4.4	ENSG00000244694	PTCHD4
WBGene00269425	C49G7.13	V	4036111..4038054	0.48	4.8	27.87	0.000147	0.000275	1																WBGene00004225	ptr-11	F56C11.2	ENSG00000244694	PTCHD4
WBGene00016781	C49G7.3	V	4046405..4047433	15.91	2.39	5.24	1.6e-09	5.49e-09	3.13e-05																WBGene00004226	ptr-12	K07A3.2	ENSG00000244694	PTCHD4
WBGene00016785	C49G7.7	V	4034476..4035957	8.93	4.61	24.49	1.83e-26	4.23e-25	3.59e-22																WBGene00004227	ptr-13	K07C10.1	ENSG00000244694	PTCHD4
WBGene00045474	C49G9.2	I	12562756..12564210	2.6	1.31	2.48	0.000797	0.00136	1																WBGene00004228	ptr-14	R09H10.4	ENSG00000244694	PTCHD4
WBGene00016795	C49H3.12	IV	complement(7926748..7927315)	2.66	1.34	2.52	0.00015	0.000281	1																WBGene00004229	ptr-15	T07H8.6	ENSG00000244694	PTCHD4
WBGene00219436	C49H3.16	IV	7920416..7922012	1.11	1.39	2.62	0.00764	0.01	1																WBGene00004231	ptr-17	Y18D10A.7	ENSG00000244694	PTCHD4
WBGene00008220	C50B6.7	V	complement(13322369..13324979)	13.25	2.05	4.15	4.64e-12	2.21e-11	9.09e-08																WBGene00004232	ptr-18	Y38F1A.3	ENSG00000244694	PTCHD4
WBGene00008226	C50B8.4	V	13572037..13573423	11.2	3.42	10.69	1.43e-16	1.21e-15	2.79e-12																WBGene00004234	ptr-20	Y53F4B.28	ENSG00000244694	PTCHD4
WBGene00008228	C50B8.6	V	13578972..13580807	17.66	1.83	3.55	8.64e-09	2.7e-08	0.000169																WBGene00004236	ptr-22	Y80D3A.7	ENSG00000244694	PTCHD4
WBGene00220258	C50C3.19	III	8190805..8191275	0.74	3.59	12.03	0.000419	0.000743	1																WBGene00004237	ptr-23	ZK270.1	ENSG00000244694	PTCHD4
WBGene00016800	C50C3.2	III	8181881..8189372	2.28	4.74	26.73	4.7e-34	2.49e-32	9.21e-30																WBGene00000906	daf-10	F23B2.4	ENSG00000163913	IFT122
WBGene00016801	C50C3.5	III	8179224..8180549	4.5	2.68	6.39	4.32e-14	2.69e-13	8.47e-10																WBGene00000934	dat-1	T23G5.5	ENSG00000103546	SLC6A2
WBGene00016805	C50D2.1	II	111621..114454	0.84	1.84	3.58	5.84e-06	1.29e-05	0.11																WBGene00003387	mod-5	Y54E10BR.7	ENSG00000103546	SLC6A2
WBGene00016806	C50D2.2	II	109165..111429	0.8	1.17	2.25	0.000804	0.00137	1																WBGene00000934	dat-1	T23G5.5	ENSG00000142319	SLC6A3
WBGene00016807	C50D2.3	II	106189..107521	8.19	5.27	38.51	1.6e-20	2.08e-19	3.13e-16																WBGene00003387	mod-5	Y54E10BR.7	ENSG00000142319	SLC6A3
WBGene00016825	C50E10.1	II	complement(12301077..12302429)	24.47	4.68	25.7	2.58e-30	9.16e-29	5.06e-26																WBGene00000936	dbl-1	T25F10.2	ENSG00000130283	GDF1
WBGene00016826	C50E10.2	II	complement(12305543..12309714)	2.25	5.53	46.35	1.04e-14	7.05e-14	2.04e-10																WBGene00006570	tig-2	F39G3.8	ENSG00000130283	GDF1
WBGene00016817	C50E3.6	V	complement(7588530..7590554)	2.68	2.15	4.43	1.16e-08	3.58e-08	0.000228																WBGene00000936	dbl-1	T25F10.2	ENSG00000130385	BMP15
WBGene00016835	C50F2.1	I	3892332..3895271	0.09	2.33	5.02	0.02	0.03	1																WBGene00006570	tig-2	F39G3.8	ENSG00000130385	BMP15
WBGene00016839	C50F2.5	I	complement(3895764..3897478)	14.47	6.01	64.56	3.83e-40	4.28e-38	7.52e-36																WBGene00006852	unc-129	C53D6.2	ENSG00000130385	BMP15
WBGene00016840	C50F2.7	I	complement(3900407..3901437)	2.64	1.74	3.34	8.08e-06	1.75e-05	0.16																WBGene00000936	dbl-1	T25F10.2	ENSG00000130513	GDF15
WBGene00008229	C50F4.1	V	9526698..9529259	64.93	1.58	2.98	9.77e-15	6.64e-14	1.92e-10																WBGene00006570	tig-2	F39G3.8	ENSG00000130513	GDF15
WBGene00008235	C50F4.10	V	complement(9529951..9531577)	12.05	5.98	63.06	7.08e-40	7.63e-38	1.39e-35																WBGene00006852	unc-129	C53D6.2	ENSG00000130513	GDF15
WBGene00008233	C50F4.8	V	complement(9517519..9518933)	21.94	1.95	3.86	1.29e-11	5.81e-11	2.53e-07																WBGene00000936	dbl-1	T25F10.2	ENSG00000156574	NODAL
WBGene00008234	C50F4.9	V	complement(9523167..9524199)	9.69	1.59	3.02	9.33e-07	2.27e-06	0.02																WBGene00006570	tig-2	F39G3.8	ENSG00000156574	NODAL
WBGene00016843	C50F7.3	IV	7732329..7734210	5.2	5.1	34.31	6.15e-20	7.5e-19	1.21e-15																WBGene00000936	dbl-1	T25F10.2	ENSG00000163217	BMP10
WBGene00016845	C50F7.5	IV	7726718..7727951	229.66	8.54	371.15	1.27e-67	1.12e-64	2.48e-63																WBGene00000936	dbl-1	T25F10.2	ENSG00000164404	GDF9
WBGene00016855	C50H11.8	V	3054553..3055667	0.6	6.37	82.62	0.00598	0.00917	1																WBGene00006570	tig-2	F39G3.8	ENSG00000164404	GDF9
WBGene00008240	C50H2.4	V	9916975..9919167	0.32	3.94	15.38	0.00187	0.00306	1																WBGene00006852	unc-129	C53D6.2	ENSG00000164404	GDF9
WBGene00008241	C50H2.5	V	9918770..9919790	0.2	3.13	8.78	0.01	0.02	1																WBGene00000936	dbl-1	T25F10.2	ENSG00000184344	GDF3
WBGene00008243	C50H2.7	V	9923285..9923936	1.66	7.52	183.37	0.00114	0.00191	1																WBGene00006570	tig-2	F39G3.8	ENSG00000184344	GDF3
WBGene00008255	C51E3.10	V	complement(10160439..10161161)	24.65	1.95	3.87	4.39e-11	1.86e-10	8.61e-07																WBGene00000936	dbl-1	T25F10.2	ENSG00000223802	CERS1
WBGene00008252	C51E3.6	V	complement(10164135..10166463)	16.03	2.03	4.09	1.67e-17	1.58e-16	3.27e-13																WBGene00006570	tig-2	F39G3.8	ENSG00000223802	CERS1
WBGene00016862	C52A10.1	V	complement(5230475..5233891)	57.19	2.58	5.97	1.48e-37	1.22e-35	2.9e-33																WBGene00006505	lagr-1	Y6B3B.10	ENSG00000223802	CERS1
WBGene00016869	C52B9.10	X	4273914..4274750	0.25	5.26	38.26	0.02	0.03	1																WBGene00000936	dbl-1	T25F10.2	ENSG00000263761	GDF2
WBGene00016868	C52B9.8	X	complement(4297860..4304398)	4.88	1.77	3.41	2.78e-08	8.16e-08	0.000545																WBGene00000942	deb-1	ZC477.9	ENSG00000035403	VCL
WBGene00016883	C52E2.4	II	1843165..1846234	2.1	2.81	7.01	9.95e-15	6.75e-14	1.95e-10																WBGene00000950	deg-1	C47C12.6	ENSG00000111319	SCNN1A
WBGene00008259	C52E4.7	V	11994295..11995858	16.19	5.59	48.27	9.27e-36	6.09e-34	1.82e-31																WBGene00000952	del-1	E02H4.1	ENSG00000111319	SCNN1A
WBGene00008260	C52G5.2	X	12843311..12845384	16.91	1.33	2.52	1.85e-06	4.35e-06	0.04																WBGene00003168	mec-4	T01C8.7	ENSG00000111319	SCNN1A
WBGene00016891	C53A3.1	V	complement(5758224..5760232)	1.92	1.37	2.58	0.000217	0.000398	1																WBGene00003174	mec-10	F16F9.5	ENSG00000111319	SCNN1A
WBGene00016892	C53A3.2	V	complement(5762494..5763846)	74.7	2.06	4.16	5.61e-08	1.59e-07	0.0011																WBGene00006748	unc-8	R13A1.4	ENSG00000111319	SCNN1A
WBGene00008270	C53A5.13	V	14546873..14554546	9.7	1.78	3.43	5.66e-12	2.67e-11	1.11e-07																WBGene00006832	unc-105	C41C4.5	ENSG00000111319	SCNN1A
WBGene00008267	C53A5.9	V	complement(14557038..14558866)	0.12	3.19	9.12	0.02	0.03	1																WBGene00012116	del-4	T28B8.5	ENSG00000111319	SCNN1A
WBGene00008271	C53B4.1	IV	8968290..8970565	0.24	6.26	76.71	0.00662	0.01	1																WBGene00012137	asic-2	T28F4.2	ENSG00000111319	SCNN1A
WBGene00008272	C53B4.2	IV	8966133..8967903	2.38	3.94	15.35	4.68e-18	4.68e-17	9.18e-14																WBGene00022815	asic-1	ZK770.1	ENSG00000111319	SCNN1A
WBGene00008273	C53B4.3	IV	complement(8970868..8973707)	11.6	1.1	2.15	6.43e-06	1.41e-05	0.13																WBGene00000950	deg-1	C47C12.6	ENSG00000162572	SCNN1D
WBGene00016900	C53C11.2	X	17337279..17338632	10.57	1	2.01	0.00533	0.00823	1																WBGene00000952	del-1	E02H4.1	ENSG00000162572	SCNN1D
WBGene00044770	C53C11.5	X	17334052..17336169	12.56	2.35	5.09	7.15e-16	5.61e-15	1.4e-11																WBGene00003168	mec-4	T01C8.7	ENSG00000162572	SCNN1D
WBGene00016898	C53C9.2	X	complement(7686646..7689219)	18.48	4.95	31.01	6.26e-48	1.91e-45	1.23e-43																WBGene00003174	mec-10	F16F9.5	ENSG00000162572	SCNN1D
WBGene00016904	C53D5.3	I	280120..280445	1.78	2.3	4.91	0.000826	0.00141	1																WBGene00006748	unc-8	R13A1.4	ENSG00000162572	SCNN1D
WBGene00023424	C53D6.10	IV	complement(9033576..9034440)	17.33	5.29	39.14	5.04e-32	2.16e-30	9.88e-28																WBGene00006832	unc-105	C41C4.5	ENSG00000162572	SCNN1D
WBGene00044241	C53D6.11	IV	9010584..9012339	3.98	1.05	2.06	0.00091	0.00155	1																WBGene00012116	del-4	T28B8.5	ENSG00000162572	SCNN1D
WBGene00008285	C53D6.8	IV	complement(9001145..9002734)	0.28	4.88	29.37	0.04	0.05	1																WBGene00012137	asic-2	T28F4.2	ENSG00000162572	SCNN1D
WBGene00219296	C54C6.11	III	3548294..3549004	3.02	3.87	14.65	1.42e-08	4.32e-08	0.000278																WBGene00022815	asic-1	ZK770.1	ENSG00000162572	SCNN1D
WBGene00008287	C54C6.5	III	complement(3549410..3549850)	3.75	1.8	3.49	7.89e-05	0.000152	1																WBGene00000950	deg-1	C47C12.6	ENSG00000166828	SCNN1G
WBGene00044166	C54C6.7	III	complement(3545740..3546419)	7.28	1.59	3.01	1.53e-05	3.22e-05	0.3																WBGene00000952	del-1	E02H4.1	ENSG00000166828	SCNN1G
WBGene00044242	C54C8.12	I	12456918..12457209	0.58	3.26	9.61	0.01	0.02	1																WBGene00003168	mec-4	T01C8.7	ENSG00000166828	SCNN1G
WBGene00016914	C54D1.7	X	complement(7153889..7156035)	10.81	2.57	5.93	1.64e-13	9.54e-13	3.22e-09																WBGene00003174	mec-10	F16F9.5	ENSG00000166828	SCNN1G
WBGene00008304	C54D10.10	V	complement(12448685..12450002)	5.17	2.95	7.73	1.6e-12	8.1e-12	3.15e-08																WBGene00006748	unc-8	R13A1.4	ENSG00000166828	SCNN1G
WBGene00045400	C54D10.13	V	complement(12431368..12432289)	11.35	2.9	7.47	5.74e-14	3.53e-13	1.12e-09																WBGene00006832	unc-105	C41C4.5	ENSG00000166828	SCNN1G
WBGene00008298	C54D10.3	V	12418592..12419428	72.04	3.05	8.29	4.4e-26	9.7e-25	8.63e-22																WBGene00012116	del-4	T28B8.5	ENSG00000166828	SCNN1G
WBGene00008299	C54D10.4	V	complement(12419492..12420944)	7.62	5.81	56.1	7.26e-29	2.17e-27	1.42e-24																WBGene00012137	asic-2	T28F4.2	ENSG00000166828	SCNN1G
WBGene00008300	C54D10.5	V	12429357..12431196	0.53	1.71	3.27	0.000653	0.00113	1																WBGene00022815	asic-1	ZK770.1	ENSG00000166828	SCNN1G
WBGene00008303	C54D10.9	V	12447499..12448661	0.75	2.38	5.2	0.000256	0.000466	1																WBGene00000950	deg-1	C47C12.6	ENSG00000168447	SCNN1B
WBGene00016915	C54D2.1	X	7842632..7845438	0.21	5.56	47.18	0.02	0.02	1																WBGene00000952	del-1	E02H4.1	ENSG00000168447	SCNN1B
WBGene00016916	C54D2.2	X	7838899..7839381	4.48	2.64	6.25	3.96e-10	1.47e-09	7.76e-06																WBGene00003168	mec-4	T01C8.7	ENSG00000168447	SCNN1B
WBGene00206524	C54E10.11	V	complement(18801433..18802177)	1.66	2.9	7.48	0.000694	0.0012	1																WBGene00003174	mec-10	F16F9.5	ENSG00000168447	SCNN1B
WBGene00008308	C54E10.3	V	18811005..18813481	0.71	5.26	38.33	3.38e-05	6.84e-05	0.66																WBGene00006748	unc-8	R13A1.4	ENSG00000168447	SCNN1B
WBGene00008310	C54E10.6	V	complement(18808069..18808670)	9.3	1.36	2.57	2.5e-05	5.14e-05	0.49																WBGene00006832	unc-105	C41C4.5	ENSG00000168447	SCNN1B
WBGene00235274	C54E4.12	IV	complement(2138251..2140631)	0.87	2.27	4.82	0.00647	0.00988	1																WBGene00012116	del-4	T28B8.5	ENSG00000168447	SCNN1B
WBGene00016919	C54E4.4	IV	complement(2161252..2168626)	1.49	4.25	19.04	5.93e-09	1.9e-08	0.000116																WBGene00012137	asic-2	T28F4.2	ENSG00000168447	SCNN1B
WBGene00016920	C54E4.5	IV	complement(2146672..2149297)	51.11	1.5	2.83	7.39e-07	1.83e-06	0.01																WBGene00022815	asic-1	ZK770.1	ENSG00000168447	SCNN1B
WBGene00016929	C54F6.12	V	complement(7536919..7537909)	0.91	2.16	4.47	0.000172	0.00032	1																WBGene00000958	dgk-1	C09E10.2	ENSG00000145214	DGKQ
WBGene00235092	C54F6.17	V	7527455..7527955	1.14	4.31	19.86	0.000875	0.00149	1																WBGene00000960	dgk-3	F54G8.2	ENSG00000058866	DGKG
WBGene00235093	C54F6.18	V	7526000..7526360	6.49	4.42	21.36	5.8e-13	3.1e-12	1.14e-08																WBGene00000960	dgk-3	F54G8.2	ENSG00000065357	DGKA
WBGene00016921	C54F6.3	V	7533247..7535074	0.24	3.19	9.15	0.00225	0.00364	1																WBGene00000960	dgk-3	F54G8.2	ENSG00000136267	DGKB
WBGene00016923	C54F6.5	V	7529116..7529450	36.37	4.2	18.34	2.2e-20	2.82e-19	4.3e-16																WBGene00000485	che-3	F18C12.1	ENSG00000197102	DYNC1H1
WBGene00016924	C54F6.6	V	7523692..7525421	2.32	3.77	13.66	3.2e-09	1.06e-08	6.27e-05																WBGene00000963	dhp-1	R06C7.3	ENSG00000072832	CRMP1
WBGene00008312	C54G4.2	I	8006650..8009118	4.69	6.89	118.52	2.28e-20	2.91e-19	4.46e-16																WBGene00000964	dhp-2	C47E12.8	ENSG00000072832	CRMP1
WBGene00008313	C54G4.3	I	complement(8005127..8006448)	12.6	5.33	40.12	5.91e-26	1.29e-24	1.16e-21																WBGene00000963	dhp-1	R06C7.3	ENSG00000092964	DPYSL2
WBGene00008314	C54G4.4	I	complement(7996728..8003179)	0.29	1.44	2.72	0.00483	0.0075	1																WBGene00000964	dhp-2	C47E12.8	ENSG00000092964	DPYSL2
WBGene00008315	C54G4.5	I	7995738..7996669	3.19	1.35	2.55	0.000457	0.000806	1																WBGene00000963	dhp-1	R06C7.3	ENSG00000113657	DPYSL3
WBGene00016932	C54G6.3	I	996045..1005066	0.54	2.1	4.3	0.000653	0.00113	1																WBGene00000964	dhp-2	C47E12.8	ENSG00000113657	DPYSL3
WBGene00016933	C54G7.1	X	5543951..5545529	0.24	2.62	6.15	0.01	0.01	1																WBGene00000963	dhp-1	R06C7.3	ENSG00000147647	DPYS
WBGene00016938	C54H2.4	X	complement(5766482..5770793)	0.24	2.51	5.69	0.00602	0.00923	1																WBGene00000964	dhp-2	C47E12.8	ENSG00000147647	DPYS
WBGene00008322	C55A1.4	V	complement(15642639..15643491)	1.11	6.94	122.44	0.00334	0.0053	1																WBGene00000963	dhp-1	R06C7.3	ENSG00000151640	DPYSL4
WBGene00008323	C55A1.6	V	15648102..15648848	9.44	3.28	9.72	2.42e-15	1.78e-14	4.75e-11																WBGene00000964	dhp-2	C47E12.8	ENSG00000151640	DPYSL4
WBGene00008324	C55A1.7	V	complement(15646983..15647809)	0.78	6.03	65.43	0.00978	0.01	1																WBGene00000963	dhp-1	R06C7.3	ENSG00000157851	DPYSL5
WBGene00008340	C55A6.11	V	11520515..11521554	1.95	3.51	11.36	5.26e-10	1.92e-09	1.03e-05																WBGene00000964	dhp-2	C47E12.8	ENSG00000157851	DPYSL5
WBGene00044019	C55A6.12	V	complement(11501444..11503127)	67.92	1.83	3.55	1.75e-14	1.15e-13	3.43e-10																WBGene00000972	dhs-8	K10H10.3	ENSG00000102796	DHRS12
WBGene00008332	C55A6.3	V	complement(11512313..11513436)	8.07	2.06	4.16	4.86e-11	2.04e-10	9.53e-07																WBGene00017082	None	DC2.5	ENSG00000102796	DHRS12
WBGene00008333	C55A6.4	V	complement(11516445..11517889)	12.09	1.13	2.2	1.3e-05	2.76e-05	0.25																WBGene00017971	None	F32A5.8	ENSG00000102796	DHRS12
WBGene00008335	C55A6.6	V	complement(11513665..11514737)	3	1.19	2.28	0.000263	0.000478	1																WBGene00000979	dhs-16	C10F3.2	ENSG00000025423	HSD17B6
WBGene00008336	C55A6.7	V	complement(11519335..11520530)	4.23	1.03	2.04	0.00107	0.0018	1																WBGene00000983	dhs-20	F35B12.2	ENSG00000025423	HSD17B6
WBGene00016941	C55B6.5	X	complement(7204742..7205295)	0.6	3.8	13.89	0.00308	0.0049	1																WBGene00000979	dhs-16	C10F3.2	ENSG00000073737	DHRS9
WBGene00016946	C55B7.10	I	complement(6502167..6503920)	5.21	5.3	39.27	3.38e-20	4.26e-19	6.62e-16																WBGene00000983	dhs-20	F35B12.2	ENSG00000073737	DHRS9
WBGene00016942	C55B7.3	I	6499537..6501410	9.57	2.01	4.03	2.21e-09	7.46e-09	4.33e-05																WBGene00000979	dhs-16	C10F3.2	ENSG00000135437	RDH5
WBGene00016949	C55C2.3	I	2560396..2561820	1.33	4.7	26.02	6.92e-08	1.93e-07	0.00136																WBGene00000983	dhs-20	F35B12.2	ENSG00000135437	RDH5
WBGene00016950	C55C2.4	I	2558300..2560110	1.75	7.97	250.36	0.000573	0.000997	1																WBGene00000979	dhs-16	C10F3.2	ENSG00000139547	RDH16
WBGene00016951	C55C3.1	IV	5709096..5714336	2.01	2.23	4.69	5.41e-12	2.56e-11	1.06e-07																WBGene00000983	dhs-20	F35B12.2	ENSG00000139547	RDH16
WBGene00016953	C55C3.3	IV	5685287..5688273	4.98	1.15	2.23	0.00341	0.00541	1																WBGene00000979	dhs-16	C10F3.2	ENSG00000170426	SDR9C7
WBGene00016954	C55C3.4	IV	complement(5676212..5678144)	9.03	6.13	70.18	6.69e-36	4.49e-34	1.31e-31																WBGene00000983	dhs-20	F35B12.2	ENSG00000170426	SDR9C7
WBGene00016956	C55C3.6	IV	5683184..5684672	2.46	3.37	10.35	6.53e-12	3.05e-11	1.28e-07																WBGene00000968	dhs-4	T05F1.10	ENSG00000170786	SDR16C5
WBGene00044501	C55C3.8	IV	5691030..5694646	0.32	3.35	10.22	0.00123	0.00206	1																WBGene00008678	stdh-2	F11A5.12	ENSG00000103160	HSDL1
WBGene00016962	C56C10.4	II	6583039..6584514	0.46	1.64	3.11	0.00909	0.01	1																WBGene00008678	stdh-2	F11A5.12	ENSG00000130948	HSD17B3
WBGene00016963	C56C10.6	II	complement(6579702..6581336)	3.64	5.26	38.22	1.82e-19	2.13e-18	3.58e-15																WBGene00008678	stdh-2	F11A5.12	ENSG00000149084	HSD17B12
WBGene00016976	C56E10.3	X	6645654..6651753	1.53	3.02	8.12	1.54e-11	6.88e-11	3.03e-07																WBGene00000972	dhs-8	K10H10.3	ENSG00000186153	WWOX
WBGene00016972	C56E6.4	II	complement(6526372..6528801)	0.39	2.32	4.98	0.000133	0.000251	1																WBGene00017082	None	DC2.5	ENSG00000186153	WWOX
WBGene00016985	C56G3.2	X	7365567..7366298	0.21	2.21	4.62	0.03	0.05	1																WBGene00017971	None	F32A5.8	ENSG00000186153	WWOX
WBGene00000277	cab-1	X	complement(12199655..12213049)	75	1.72	3.29	8.25e-19	8.97e-18	1.62e-14																WBGene00000972	dhs-8	K10H10.3	ENSG00000258466	None
WBGene00000280	cah-2	II	complement(7480751..7483109)	1.15	1.83	3.56	3.48e-06	7.87e-06	0.07																WBGene00017082	None	DC2.5	ENSG00000258466	None
WBGene00000282	cah-4	X	13542574..13544599	264.42	1.8	3.48	6.12e-19	6.76e-18	1.2e-14																WBGene00017971	None	F32A5.8	ENSG00000258466	None
WBGene00000284	cah-6	I	3629471..3631112	2.02	1.98	3.95	2.54e-08	7.5e-08	0.000498																WBGene00019109	None	F59E11.2	ENSG00000157379	DHRS1
WBGene00000285	cal-1	V	complement(12514875..12517205)	17.74	2.12	4.35	7.98e-12	3.69e-11	1.56e-07																WBGene00010063	dhrs-4	F54F3.4	ENSG00000100867	DHRS2
WBGene00000286	cal-2	II	8960714..8961577	19.95	1.89	3.72	2.19e-10	8.45e-10	4.29e-06																WBGene00010063	dhrs-4	F54F3.4	ENSG00000157326	DHRS4
WBGene00000287	cal-3	IV	complement(3829546..3835165)	2.11	4.07	16.75	2.29e-11	1e-10	4.5e-07																WBGene00010063	dhrs-4	F54F3.4	ENSG00000187630	DHRS4L2
WBGene00000288	cal-4	IV	10521422..10530597	2.85	2.27	4.82	2.12e-13	1.21e-12	4.15e-09																WBGene00000984	dhs-21	R11D1.11	ENSG00000169738	DCXR
WBGene00006861	cal-5	X	complement(5074399..5078120)	76.34	1.67	3.18	5.97e-17	5.31e-16	1.17e-12																WBGene00219274	None	T25G12.13	ENSG00000109016	DHRS7B
WBGene00017394	cal-8	II	complement(5480591..5482041)	1.94	1.43	2.69	0.00281	0.00449	1																WBGene00219274	None	T25G12.13	ENSG00000184544	DHRS7C
WBGene00020251	camt-1	II	complement(4491152..4505147)	10.13	1.03	2.04	8.82e-07	2.16e-06	0.02																WBGene00001006	dlg-1	C25F6.2	ENSG00000075711	DLG1
WBGene00021268	capa-1	X	5919656..5920494	4.13	3.2	9.16	7.66e-13	4.02e-12	1.5e-08																WBGene00001006	dlg-1	C25F6.2	ENSG00000082458	DLG3
WBGene00000403	casy-1	II	complement(5945418..5956683)	18.16	1.45	2.74	9.41e-12	4.31e-11	1.85e-07																WBGene00001006	dlg-1	C25F6.2	ENSG00000132535	DLG4
WBGene00000295	cat-1	X	complement(5705719..5710625)	0.58	1.03	2.04	0.00671	0.01	1																WBGene00001006	dlg-1	C25F6.2	ENSG00000150672	DLG2
WBGene00000296	cat-2	II	257819..261063	0.39	3.36	10.29	2.79e-06	6.41e-06	0.05																WBGene00001008	dlk-1	F33E2.2	ENSG00000073803	MAP3K13
WBGene00013672	catp-1	I	complement(14436810..14451880)	10.01	1.9	3.72	6.12e-15	4.25e-14	1.2e-10																WBGene00001008	dlk-1	F33E2.2	ENSG00000139625	MAP3K12
WBGene00015660	catp-3	V	8076012..8079914	57.29	4.06	16.64	9.03e-21	1.2e-19	1.77e-16																WBGene00001032	dnj-14	K02G10.8	ENSG00000101152	DNAJC5
WBGene00007248	catp-4	II	14593581..14597657	11.62	5	31.93	4.49e-39	4.51e-37	8.81e-35																WBGene00001032	dnj-14	K02G10.8	ENSG00000147570	DNAJC5B
WBGene00019493	catp-5	X	complement(8089826..8098863)	3.67	1.34	2.53	2.19e-06	5.1e-06	0.04																WBGene00001032	dnj-14	K02G10.8	ENSG00000163793	DNAJC5G
WBGene00022010	catp-7	IV	8585516..8594613	27.27	2.23	4.68	5.3e-25	1.04e-23	1.04e-20																WBGene00022162	None	Y71G12B.27	ENSG00000123975	CKS2
WBGene00000301	cav-1	IV	9772510..9773470	97.89	1.06	2.08	2.81e-05	5.74e-05	0.55																WBGene00022162	None	Y71G12B.27	ENSG00000173207	CKS1B
WBGene00000302	cav-2	V	13557104..13559922	5.47	2.63	6.2	3.83e-16	3.12e-15	7.51e-12																WBGene00001052	dop-1	F15A8.5	ENSG00000169676	DRD5
WBGene00019285	cbn-1	II	complement(328564..332513)	0.72	3.08	8.44	3.05e-10	1.15e-09	5.99e-06																WBGene00001052	dop-1	F15A8.5	ENSG00000184845	DRD1
WBGene00010545	cbp-2	III	9923174..9925443	24.49	1.82	3.52	4.92e-15	3.45e-14	9.64e-11																WBGene00001053	dop-2	K09G1.4	ENSG00000069696	DRD4
WBGene00013866	cbs-1	X	10054281..10057524	14.44	1.25	2.38	1.46e-07	3.91e-07	0.00286																WBGene00020506	dop-3	T14E8.3	ENSG00000069696	DRD4
WBGene00018783	cbs-2	II	complement(2220464..2223567)	4.49	3.59	12.08	1.63e-21	2.32e-20	3.2e-17																WBGene00001053	dop-2	K09G1.4	ENSG00000149295	DRD2
WBGene00000367	cca-1	X	complement(7847682..7875954)	1.56	1.3	2.47	7.77e-06	1.69e-05	0.15																WBGene00020506	dop-3	T14E8.3	ENSG00000149295	DRD2
WBGene00000368	ccb-1	I	complement(3641668..3647009)	5.97	1.39	2.63	2.66e-08	7.82e-08	0.000521																WBGene00001053	dop-2	K09G1.4	ENSG00000151577	DRD3
WBGene00021125	ccb-2	I	2845859..2849792	0.24	3.2	9.16	0.00147	0.00243	1																WBGene00020506	dop-3	T14E8.3	ENSG00000151577	DRD3
WBGene00009532	ccch-1	V	11527831..11541219	19.84	1.72	3.29	2.67e-12	1.31e-11	5.23e-08																WBGene00001054	dpf-1	T23F1.7	ENSG00000078098	FAP
WBGene00009537	ccch-2	IV	16278202..16279018	1.55	3.64	12.46	3.79e-09	1.24e-08	7.44e-05																WBGene00001054	dpf-1	T23F1.7	ENSG00000130226	DPP6
WBGene00013042	cccp-1	III	12472868..12484651	3.64	1.07	2.09	0.000133	0.000251	1																WBGene00001054	dpf-1	T23F1.7	ENSG00000175497	DPP10
WBGene00021643	ccep-290	I	complement(3487812..3499706)	0.07	2.65	6.27	0.00115	0.00193	1																WBGene00001054	dpf-1	T23F1.7	ENSG00000197635	DPP4
WBGene00000370	ccg-1	IV	complement(15270160..15275835)	286.24	2.73	6.66	7.5e-42	1.07e-39	1.47e-37																WBGene00001059	dpf-6	F44B9.1	ENSG00000164062	APEH
WBGene00016988	CD4.1	V	5606555..5609368	6.54	1.71	3.26	1.54e-07	4.12e-07	0.00302																WBGene00004025	phy-2	F35G2.4	ENSG00000072682	P4HA2
WBGene00016991	CD4.5	V	5589652..5591838	0.61	5.16	35.83	5.12e-05	0.000101	1																WBGene00004025	phy-2	F35G2.4	ENSG00000122884	P4HA1
WBGene00000389	cdc-25.4	II	complement(10188263..10189469)	3.53	5	31.98	2.36e-15	1.74e-14	4.63e-11																WBGene00001081	dpy-22	F47A4.2	ENSG00000144893	MED12L
WBGene00000391	cdd-1	X	complement(8208748..8211149)	15.86	1.26	2.4	3.49e-06	7.9e-06	0.07																WBGene00001081	dpy-22	F47A4.2	ENSG00000184634	MED12
WBGene00011821	cdf-2	X	complement(12464640..12466917)	12	3.04	8.25	5.47e-28	1.5e-26	1.07e-23																WBGene00001116	dyc-1	C33G3.1	ENSG00000198929	NOS1AP
WBGene00019994	cdh-1	III	2910910..2935740	1.8	2.43	5.37	1.43e-17	1.36e-16	2.8e-13																WBGene00001116	dyc-1	C33G3.1	ENSG00000254706	None
WBGene00000402	cdh-10	IV	complement(2436505..2463405)	0.17	1.06	2.09	0.00536	0.00828	1																WBGene00001117	dyf-1	F54C1.5	ENSG00000196659	TTC30B
WBGene00022103	cdh-12	III	1152044..1181137	0.38	1.31	2.47	5.51e-06	1.22e-05	0.11																WBGene00001117	dyf-1	F54C1.5	ENSG00000197557	TTC30A
WBGene00000399	cdh-7	II	14843177..14850905	0.25	2.3	4.94	1.12e-06	2.7e-06	0.02																WBGene00001118	dyf-2	ZK520.3	ENSG00000157796	WDR19
WBGene00017576	cdh-8	IV	339629..358976	1.11	2.25	4.77	7.99e-13	4.19e-12	1.57e-08																WBGene00001121	dyf-5	M04C9.5	ENSG00000111837	MAK
WBGene00000401	cdh-9	X	16595238..16602238	1.47	1.67	3.17	4.11e-07	1.04e-06	0.00805																WBGene00001121	dyf-5	M04C9.5	ENSG00000112144	ICK
WBGene00011955	cdka-1	III	4658739..4662697	4.31	2.21	4.62	1.22e-14	8.17e-14	2.4e-10																WBGene00001122	dyf-6	F46F6.4	ENSG00000118096	IFT46
WBGene00012779	cdkl-1	V	11098950..11107288	0.43	4.39	21.02	1.31e-05	2.78e-05	0.26																WBGene00001127	dyf-11	C02H7.1	ENSG00000204104	TRAF3IP1
WBGene00018986	cdo-1	X	complement(862268..863851)	30.88	1.91	3.76	1.56e-12	7.88e-12	3.05e-08																WBGene00001129	dyf-13	C27H5.7	ENSG00000105948	TTC26
WBGene00000412	cdr-1	V	15921309..15922818	2.3	2.36	5.13	5.84e-07	1.46e-06	0.01																WBGene00001131	dys-1	F15D3.1	ENSG00000232125	DYTN
WBGene00008296	cdr-2	V	complement(12414640..12415709)	42.82	1.64	3.11	2.33e-06	5.41e-06	0.05																WBGene00001135	eat-4	ZK512.6	ENSG00000091664	SLC17A6
WBGene00010470	cdr-4	V	complement(12407428..12408592)	179.69	2.76	6.76	1.43e-25	2.98e-24	2.81e-21																WBGene00010755	vglu-2	K10G9.1	ENSG00000091664	SLC17A6
WBGene00016997	cebp-1	X	complement(1452695..1454000)	46.02	3.17	9	3.09e-37	2.36e-35	6.05e-33																WBGene00011556	vglu-3	T07A5.3	ENSG00000091664	SLC17A6
WBGene00021913	cec-8	III	429300..431750	6.22	2.4	5.27	7.98e-16	6.23e-15	1.56e-11																WBGene00001135	eat-4	ZK512.6	ENSG00000104888	SLC17A7
WBGene00000425	ced-11	III	9119559..9125153	1.43	2.62	6.16	5.44e-12	2.57e-11	1.07e-07																WBGene00010755	vglu-2	K10G9.1	ENSG00000104888	SLC17A7
WBGene00019329	ceeh-1	III	complement(828590..832277)	20.09	1.67	3.18	1.61e-12	8.12e-12	3.16e-08																WBGene00011556	vglu-3	T07A5.3	ENSG00000104888	SLC17A7
WBGene00000428	ceh-1	X	complement(4653434..4654157)	0.89	1.83	3.56	0.00207	0.00336	1																WBGene00001135	eat-4	ZK512.6	ENSG00000179520	SLC17A8
WBGene00000435	ceh-10	III	5799073..5801109	0.87	1.29	2.45	0.00152	0.00251	1																WBGene00010755	vglu-2	K10G9.1	ENSG00000179520	SLC17A8
WBGene00000437	ceh-13	III	7555617..7558208	4.82	1.69	3.22	1.35e-08	4.12e-08	0.000265																WBGene00011556	vglu-3	T07A5.3	ENSG00000179520	SLC17A8
WBGene00000438	ceh-14	X	complement(7528616..7532732)	3.58	2.24	4.74	1.64e-13	9.53e-13	3.22e-09																WBGene00007248	catp-4	C01G12.8	ENSG00000018625	ATP1A2
WBGene00000439	ceh-16	III	8622658..8626312	0.7	1.91	3.76	0.000132	0.000249	1																WBGene00013672	catp-1	Y105E8A.12	ENSG00000018625	ATP1A2
WBGene00000441	ceh-18	X	complement(3843367..3857797)	5.4	1.51	2.84	1.87e-08	5.6e-08	0.000366																WBGene00015660	catp-3	C09H5.2	ENSG00000018625	ATP1A2
WBGene00000445	ceh-22	V	10672459..10675644	0.23	2.43	5.39	0.000663	0.00114	1																WBGene00007248	catp-4	C01G12.8	ENSG00000075673	ATP12A
WBGene00000446	ceh-23	III	7839594..7841491	0.24	1.94	3.85	0.01	0.02	1																WBGene00013672	catp-1	Y105E8A.12	ENSG00000075673	ATP12A
WBGene00000449	ceh-27	V	complement(11661670..11665085)	0.41	1.39	2.62	0.01	0.02	1																WBGene00015660	catp-3	C09H5.2	ENSG00000075673	ATP12A
WBGene00000452	ceh-31	X	complement(3068650..3070396)	0.45	1.78	3.43	0.00219	0.00355	1																WBGene00007248	catp-4	C01G12.8	ENSG00000105409	ATP1A3
WBGene00000453	ceh-32	V	complement(11701764..11705400)	2.75	1.54	2.91	3.92e-06	8.84e-06	0.08																WBGene00013672	catp-1	Y105E8A.12	ENSG00000105409	ATP1A3
WBGene00000455	ceh-34	V	complement(5315513..5319577)	1.45	2.22	4.66	2.86e-08	8.39e-08	0.00056																WBGene00015660	catp-3	C09H5.2	ENSG00000105409	ATP1A3
WBGene00000458	ceh-37	X	complement(14197373..14209153)	6.63	2.27	4.84	4.42e-16	3.57e-15	8.67e-12																WBGene00007248	catp-4	C01G12.8	ENSG00000105675	ATP4A
WBGene00022837	ceh-45	I	1128324..1131737	0.32	1.89	3.7	0.03	0.04	1																WBGene00013672	catp-1	Y105E8A.12	ENSG00000105675	ATP4A
WBGene00015934	ceh-48	IV	6812108..6815607	3.13	4.21	18.54	3.41e-27	8.52e-26	6.68e-23																WBGene00015660	catp-3	C09H5.2	ENSG00000105675	ATP4A
WBGene00013583	ceh-51	V	18874133..18876169	1.56	3.64	12.45	1.31e-10	5.21e-10	2.57e-06																WBGene00007248	catp-4	C01G12.8	ENSG00000132681	ATP1A4
WBGene00017690	ceh-60	X	complement(6522596..6530148)	15.13	1.89	3.72	7.27e-14	4.41e-13	1.43e-09																WBGene00013672	catp-1	Y105E8A.12	ENSG00000132681	ATP1A4
WBGene00011069	ceh-62	II	10805739..10808523	2.58	2.39	5.25	9.76e-11	3.94e-10	1.91e-06																WBGene00015660	catp-3	C09H5.2	ENSG00000132681	ATP1A4
WBGene00045215	ceh-63	X	complement(3672378..3673918)	2.07	1.73	3.33	4.02e-06	9.04e-06	0.08																WBGene00007248	catp-4	C01G12.8	ENSG00000163399	ATP1A1
WBGene00007749	ceh-79	V	13301652..13304785	3.9	1.46	2.74	1.07e-06	2.59e-06	0.02																WBGene00013672	catp-1	Y105E8A.12	ENSG00000163399	ATP1A1
WBGene00009231	ceh-89	X	14141946..14144889	2.76	1.34	2.53	1.13e-05	2.41e-05	0.22																WBGene00015660	catp-3	C09H5.2	ENSG00000163399	ATP1A1
WBGene00011362	cest-1	V	complement(14163260..14166730)	0.99	2.28	4.86	1.18e-06	2.85e-06	0.02																WBGene00001145	eat-16	C16C2.2	ENSG00000076344	RGS11
WBGene00023407	cex-1	II	5447681..5448634	63.18	2.16	4.46	1.51e-22	2.36e-21	2.96e-18																WBGene00001145	eat-16	C16C2.2	ENSG00000108370	RGS9
WBGene00023408	cex-2	II	complement(7832844..7835414)	13.74	1.88	3.67	1.28e-10	5.09e-10	2.51e-06																WBGene00012855	None	Y44A6D.5	ENSG00000060982	BCAT1
WBGene00000476	cfi-1	I	complement(9994731..9999928)	1.07	3.01	8.08	4.61e-09	1.49e-08	9.04e-05																WBGene00012855	None	Y44A6D.5	ENSG00000105552	BCAT2
WBGene00000477	cft-1	V	5538800..5545766	0.96	2.68	6.43	8.9e-16	6.89e-15	1.74e-11																WBGene00001150	ech-1.1	C29F3.1	ENSG00000084754	HADHA
WBGene00000478	cfz-2	V	complement(3441504..3444877)	1.35	2.25	4.77	2.91e-08	8.53e-08	0.000571																WBGene00001158	ech-9	F01G10.3	ENSG00000113790	EHHADH
WBGene00020847	cgr-1	X	complement(3597276..3600475)	26.8	1.22	2.33	3.7e-08	1.07e-07	0.000725																WBGene00001150	ech-1.1	C29F3.1	ENSG00000113790	EHHADH
WBGene00011517	cgt-1	V	complement(15886719..15888851)	5.15	3.07	8.42	4.03e-23	6.59e-22	7.9e-19																WBGene00001158	ech-9	F01G10.3	ENSG00000138796	HADH
WBGene00000481	cha-1	IV	complement(3613934..3624697)	1.5	2.39	5.23	3.51e-11	1.5e-10	6.88e-07																WBGene00010035	None	F54C8.1	ENSG00000138796	HADH
WBGene00007053	chd-7	I	complement(4685865..4698575)	7.88	1.88	3.68	2.11e-14	1.36e-13	4.14e-10																WBGene00001169	eef-1A.2	R03G5.1	ENSG00000101210	EEF1A2
WBGene00018051	che-10	II	complement(4627811..4638384)	2.28	2.35	5.1	1.16e-12	5.97e-12	2.28e-08																WBGene00001169	eef-1A.2	R03G5.1	ENSG00000156508	EEF1A1
WBGene00000490	che-11	V	complement(12144295..12150689)	0.21	3.66	12.6	8.1e-06	1.76e-05	0.16																WBGene00001171	egl-2	F16B3.1	ENSG00000140015	KCNH5
WBGene00000491	che-12	V	complement(10299473..10307354)	0.69	3.67	12.74	1.03e-14	6.99e-14	2.02e-10																WBGene00001171	egl-2	F16B3.1	ENSG00000143473	KCNH1
WBGene00000492	che-13	I	complement(10507000..10515506)	0.95	3.84	14.31	2.75e-10	1.04e-09	5.38e-06																WBGene00001171	egl-2	F16B3.1	ENSG00000284299	None
WBGene00000484	che-2	X	481378..486504	0.17	6.29	78.24	0.00647	0.00988	1																WBGene00001172	egl-3	C51E3.7	ENSG00000125851	PCSK2
WBGene00000485	che-3	I	complement(8062059..8081671)	0.32	3.9	14.9	3.37e-19	3.81e-18	6.6e-15																WBGene00015650	pkg-2	C09G4.2	ENSG00000185532	PRKG1
WBGene00000488	che-7	V	complement(7961539..7968899)	0.7	1.68	3.21	1.31e-05	2.79e-05	0.26																WBGene00004347	rgs-4	Y38E10A.21	ENSG00000182732	RGS6
WBGene00007465	chil-1	II	complement(9862431..9866404)	0.26	4.73	26.47	0.000205	0.000377	1																WBGene00004347	rgs-4	Y38E10A.21	ENSG00000182901	RGS7
WBGene00016665	chil-11	IV	5741345..5742980	0.2	3.09	8.49	0.00274	0.00439	1																WBGene00001182	egl-13	T22B7.1	ENSG00000039600	SOX30
WBGene00010799	chil-12	V	15241584..15243943	1.06	5.04	32.93	2.34e-09	7.9e-09	4.6e-05																WBGene00015716	sox-4	C12D12.5	ENSG00000039600	SOX30
WBGene00010945	chil-13	II	complement(9436649..9438327)	8.37	1.98	3.94	2.89e-12	1.41e-11	5.67e-08																WBGene00001182	egl-13	T22B7.1	ENSG00000110693	SOX6
WBGene00019980	chil-14	V	1455062..1456646	2.56	4.28	19.44	3.27e-16	2.68e-15	6.41e-12																WBGene00015716	sox-4	C12D12.5	ENSG00000110693	SOX6
WBGene00011161	chil-18	II	9448273..9449726	3.46	9.79	882.78	2.17e-05	4.49e-05	0.43																WBGene00001182	egl-13	T22B7.1	ENSG00000134532	SOX5
WBGene00011162	chil-19	II	complement(9452701..9454404)	1.4	1.81	3.51	6.19e-06	1.36e-05	0.12																WBGene00001182	egl-13	T22B7.1	ENSG00000143842	SOX13
WBGene00007466	chil-2	II	complement(9873249..9874521)	0.26	5.86	58.26	0.01	0.02	1																WBGene00001184	egl-15	F58A3.2	ENSG00000066468	FGFR2
WBGene00011163	chil-20	II	complement(9455417..9456617)	0.14	3.11	8.65	0.02	0.02	1																WBGene00001184	egl-15	F58A3.2	ENSG00000068078	FGFR3
WBGene00011166	chil-22	II	complement(9464470..9466195)	3.12	2.33	5.02	5.91e-12	2.77e-11	1.16e-07																WBGene00001184	egl-15	F58A3.2	ENSG00000077782	FGFR1
WBGene00011167	chil-23	II	complement(9466960..9468477)	1.4	2	4.01	9.93e-07	2.41e-06	0.02																WBGene00001184	egl-15	F58A3.2	ENSG00000160867	FGFR4
WBGene00020407	chil-24	II	3129179..3131288	6.01	1.32	2.49	5.16e-06	1.15e-05	0.1																WBGene00001187	egl-19	C48A7.1	ENSG00000081248	CACNA1S
WBGene00011846	chil-25	II	complement(9472691..9474467)	2.4	3.27	9.65	9.23e-11	3.74e-10	1.81e-06																WBGene00006742	unc-2	T02C5.5	ENSG00000081248	CACNA1S
WBGene00011847	chil-26	II	9475055..9476375	0.29	6.06	66.5	0.00924	0.01	1																WBGene00001187	egl-19	C48A7.1	ENSG00000102001	CACNA1F
WBGene00011848	chil-27	II	9477867..9479536	0.36	2.33	5.03	0.000432	0.000764	1																WBGene00006742	unc-2	T02C5.5	ENSG00000102001	CACNA1F
WBGene00007467	chil-3	II	complement(9859784..9861473)	0.2	5.84	57.34	0.01	0.02	1																WBGene00001187	egl-19	C48A7.1	ENSG00000151067	CACNA1C
WBGene00007469	chil-4	II	complement(9853811..9855695)	0.21	5.97	62.71	0.00994	0.01	1																WBGene00006742	unc-2	T02C5.5	ENSG00000151067	CACNA1C
WBGene00007470	chil-5	II	complement(9858110..9859639)	0.25	6.12	69.33	0.00847	0.01	1																WBGene00001187	egl-19	C48A7.1	ENSG00000157388	CACNA1D
WBGene00007471	chil-6	II	complement(9855936..9857857)	0.22	5.89	59.42	0.01	0.02	1																WBGene00006742	unc-2	T02C5.5	ENSG00000157388	CACNA1D
WBGene00007472	chil-7	II	complement(9869456..9871172)	0.25	4.33	20.12	0.00105	0.00177	1																WBGene00001188	egl-20	W08D2.1	ENSG00000002745	WNT16
WBGene00007473	chil-8	II	complement(9871608..9872986)	1.09	4.64	24.89	7.31e-10	2.62e-09	1.43e-05																WBGene00001188	egl-20	W08D2.1	ENSG00000085741	WNT11
WBGene00014162	chil-9	II	complement(9843380..9847006)	0.29	3.63	12.34	0.00147	0.00243	1																WBGene00003029	lin-44	E01A2.3	ENSG00000085741	WNT11
WBGene00000501	cho-1	IV	complement(13209729..13214566)	1.47	2.93	7.63	5.18e-12	2.45e-11	1.02e-07																WBGene00001188	egl-20	W08D2.1	ENSG00000143816	WNT9A
WBGene00019108	chpf-2	V	complement(3037812..3039382)	7.06	2.3	4.92	6.38e-13	3.39e-12	1.25e-08																WBGene00003029	lin-44	E01A2.3	ENSG00000143816	WNT9A
WBGene00000503	cht-1	X	complement(3397613..3400017)	28.67	2.71	6.53	9.41e-27	2.25e-25	1.84e-22																WBGene00001188	egl-20	W08D2.1	ENSG00000158955	WNT9B
WBGene00021252	cht-4	III	complement(1653731..1657480)	1.28	2.34	5.05	3.65e-08	1.06e-07	0.000716																WBGene00003029	lin-44	E01A2.3	ENSG00000158955	WNT9B
WBGene00009059	chw-1	V	10462282..10464660	10.2	1.27	2.41	1.82e-05	3.79e-05	0.36																WBGene00001189	egl-21	F01D4.4	ENSG00000088882	CPXM1
WBGene00021017	cil-7	I	complement(4986954..4989454)	0.09	3.04	8.2	0.02	0.03	1																WBGene00001189	egl-21	F01D4.4	ENSG00000106624	AEBP1
WBGene00018473	cima-1	IV	7651442..7654295	6.5	1.02	2.02	7.15e-05	0.000139	1																WBGene00001189	egl-21	F01D4.4	ENSG00000109472	CPE
WBGene00000510	cka-2	X	4286737..4291494	3.92	1.42	2.67	1.12e-06	2.7e-06	0.02																WBGene00012073	cpd-2	T27A8.1	ENSG00000109472	CPE
WBGene00000516	cki-1	II	7811240..7812105	19.91	1.97	3.91	1.83e-13	1.06e-12	3.59e-09																WBGene00001189	egl-21	F01D4.4	ENSG00000109625	CPZ
WBGene00000518	ckk-1	III	5635479..5654558	2.27	1.67	3.19	8.43e-09	2.64e-08	0.000165																WBGene00001189	egl-21	F01D4.4	ENSG00000120054	CPN1
WBGene00020712	ckr-1	I	complement(6687349..6691662)	0.33	3.96	15.54	4.87e-05	9.67e-05	0.96																WBGene00012073	cpd-2	T27A8.1	ENSG00000120054	CPN1
WBGene00021439	ckr-2	III	complement(2009302..2021589)	1.87	1.58	2.98	1.12e-06	2.7e-06	0.02																WBGene00001189	egl-21	F01D4.4	ENSG00000121898	CPXM2
WBGene00018468	cla-1	IV	7588931..7628234	0.15	3.91	15	8.69e-17	7.56e-16	1.7e-12																WBGene00001190	egl-23	Y37A1B.11	ENSG00000186795	KCNK18
WBGene00000522	clc-1	X	11047446..11049271	55.7	1.5	2.84	6.49e-14	3.97e-13	1.27e-09																WBGene00006657	twk-2	T12C9.3	ENSG00000186795	KCNK18
WBGene00000523	clc-2	X	7431472..7433548	7.56	1.52	2.86	1.69e-07	4.5e-07	0.00331																WBGene00006658	twk-3	M110.2	ENSG00000186795	KCNK18
WBGene00000526	clc-5	X	7433632..7435733	5.87	1.82	3.52	3.1e-09	1.03e-08	6.08e-05																WBGene00006662	twk-7	F22B7.7	ENSG00000186795	KCNK18
WBGene00009432	cld-9	V	complement(13749181..13751972)	12.56	1.82	3.53	3.73e-12	1.8e-11	7.32e-08																WBGene00006663	twk-8	ZC410.4	ENSG00000186795	KCNK18
WBGene00000527	cle-1	I	complement(8705670..8724279)	18.53	1.32	2.49	1.43e-11	6.41e-11	2.81e-07																WBGene00006664	twk-9	ZK1251.8	ENSG00000186795	KCNK18
WBGene00012482	clec-106	I	complement(12866120..12866896)	2.42	3.5	11.35	9.66e-11	3.9e-10	1.89e-06																WBGene00006666	twk-11	F20A1.7	ENSG00000186795	KCNK18
WBGene00015193	clec-117	II	complement(296291..297010)	4.84	5.33	40.11	2.35e-14	1.51e-13	4.6e-10																WBGene00006667	twk-12	F29F11.4	ENSG00000186795	KCNK18
WBGene00018575	clec-119	II	1255937..1258353	4.7	4.81	28.03	8.26e-26	1.75e-24	1.62e-21																WBGene00006668	twk-13	R04F11.4	ENSG00000186795	KCNK18
WBGene00021288	clec-123	II	3114234..3116758	13.4	5.71	52.3	5.45e-31	2.1e-29	1.07e-26																WBGene00006672	twk-18	C24A3.6	ENSG00000186795	KCNK18
WBGene00021118	clec-125	II	3516008..3518898	0.73	2.63	6.19	6.99e-06	1.53e-05	0.14																WBGene00006674	twk-21	T01B4.1	ENSG00000186795	KCNK18
WBGene00021117	clec-126	II	3519494..3520421	2.9	1.03	2.04	0.00402	0.0063	1																WBGene00006675	twk-22	T01B4.2	ENSG00000186795	KCNK18
WBGene00010399	clec-13	I	12635172..12636542	1.01	8.04	262.99	0.000522	0.000913	1																WBGene00006676	twk-23	F19D8.1	ENSG00000186795	KCNK18
WBGene00018047	clec-136	II	complement(4615635..4616543)	0.33	3.22	9.32	0.00748	0.01	1																WBGene00006677	twk-24	F55C5.3	ENSG00000186795	KCNK18
WBGene00018050	clec-139	II	complement(4619988..4621741)	5.79	3.4	10.53	3.15e-18	3.21e-17	6.17e-14																WBGene00006678	twk-25	M04B2.5	ENSG00000186795	KCNK18
WBGene00020220	clec-140	II	4674420..4675729	0.22	2.51	5.68	0.01	0.02	1																WBGene00006680	twk-28	C52B9.6	ENSG00000186795	KCNK18
WBGene00010460	clec-142	II	8278686..8281035	1.32	2.51	5.7	6.99e-10	2.51e-09	1.37e-05																WBGene00006681	twk-29	F46A9.3	ENSG00000186795	KCNK18
WBGene00014063	clec-143	II	complement(10468351..10470297)	1.81	4.3	19.73	1.03e-14	6.95e-14	2.01e-10																WBGene00006682	twk-30	F36A2.4	ENSG00000186795	KCNK18
WBGene00013013	clec-145	II	complement(13589036..13590552)	2.29	1.35	2.55	3.5e-05	7.06e-05	0.69																WBGene00006683	twk-31	Y47D3B.5	ENSG00000186795	KCNK18
WBGene00013008	clec-146	II	complement(13590640..13593797)	26.59	1.51	2.84	7.83e-08	2.17e-07	0.00154																WBGene00006685	twk-33	W06D12.5	ENSG00000186795	KCNK18
WBGene00007313	clec-147	II	complement(14535923..14537579)	21.74	1.47	2.77	9.17e-08	2.52e-07	0.0018																WBGene00006686	twk-34	K06B4.12	ENSG00000186795	KCNK18
WBGene00011584	clec-15	I	complement(12631185..12632555)	1.07	8.11	275.47	0.000461	0.000813	1																WBGene00006687	twk-35	F31D4.7	ENSG00000186795	KCNK18
WBGene00008659	clec-151	III	4628465..4631131	12.92	6.73	105.87	3.21e-46	8.09e-44	6.29e-42																WBGene00006688	twk-36	R12G8.2	ENSG00000186795	KCNK18
WBGene00008660	clec-153	III	4635330..4637490	4.06	6.08	67.88	4.28e-25	8.51e-24	8.39e-21																WBGene00006690	twk-39	C24H11.8	ENSG00000186795	KCNK18
WBGene00017810	clec-157	III	complement(4843493..4844410)	0.31	5.37	41.36	0.02	0.03	1																WBGene00006691	twk-40	T28A8.1	ENSG00000186795	KCNK18
WBGene00017322	clec-160	III	complement(8272960..8275971)	20.35	2.78	6.86	5.77e-29	1.75e-27	1.13e-24																WBGene00006693	twk-43	F32H5.7	ENSG00000186795	KCNK18
WBGene00009523	clec-165	IV	complement(1245399..1246886)	0.91	1.77	3.4	0.00015	0.000282	1																WBGene00006695	twk-45	Y71H2AM.22	ENSG00000186795	KCNK18
WBGene00009518	clec-166	IV	complement(1249018..1251366)	3.41	1.82	3.54	6e-07	1.5e-06	0.01																WBGene00006792	unc-58	T06H11.1	ENSG00000186795	KCNK18
WBGene00009517	clec-167	IV	complement(1253137..1255732)	0.17	3.87	14.58	0.00307	0.00489	1																WBGene00010784	twk-48	K11H3.7	ENSG00000186795	KCNK18
WBGene00009526	clec-169	IV	1261272..1264622	3.52	1.58	3	3.79e-06	8.55e-06	0.07																WBGene00001202	egl-36	R07A4.1	ENSG00000116396	KCNC4
WBGene00008477	clec-17	I	complement(12430028..12431500)	2.53	6.32	80.09	1.36e-13	8.02e-13	2.67e-09																WBGene00004793	shw-3	R186.5	ENSG00000116396	KCNC4
WBGene00009515	clec-170	IV	1266866..1274425	5.32	1.51	2.86	3.47e-07	8.93e-07	0.00681																WBGene00001202	egl-36	R07A4.1	ENSG00000129159	KCNC1
WBGene00044469	clec-173	IV	complement(3266404..3267677)	86.18	2.52	5.75	2.96e-25	5.94e-24	5.8e-21																WBGene00004793	shw-3	R186.5	ENSG00000129159	KCNC1
WBGene00021580	clec-174	IV	complement(3940259..3941702)	14.69	8.43	345.4	9.15e-30	3.04e-28	1.79e-25																WBGene00001202	egl-36	R07A4.1	ENSG00000131398	KCNC3
WBGene00019950	clec-175	IV	4422339..4426566	0.58	4.64	24.98	2.47e-07	6.47e-07	0.00485																WBGene00004793	shw-3	R186.5	ENSG00000131398	KCNC3
WBGene00017991	clec-180	IV	7568893..7573761	0.76	1.87	3.66	1.82e-06	4.28e-06	0.04																WBGene00001202	egl-36	R07A4.1	ENSG00000166006	KCNC2
WBGene00023502	clec-184	IV	12432640..12435001	1.44	3.49	11.22	3.36e-12	1.63e-11	6.59e-08																WBGene00004793	shw-3	R186.5	ENSG00000166006	KCNC2
WBGene00007729	clec-185	IV	12438659..12441190	0.23	4.34	20.28	0.000657	0.00113	1																WBGene00018591	npax-2	F48B9.5	ENSG00000075891	PAX2
WBGene00013778	clec-194	IV	16831666..16832984	0.39	4.5	22.59	0.000496	0.000871	1																WBGene00018591	npax-2	F48B9.5	ENSG00000125618	PAX8
WBGene00009156	clec-196	IV	17276956..17277748	10.14	2.52	5.73	1.9e-10	7.38e-10	3.72e-06																WBGene00018591	npax-2	F48B9.5	ENSG00000196092	PAX5
WBGene00008202	clec-197	IV	complement(17345568..17346695)	0.23	5.29	39.04	0.03	0.04	1																WBGene00001207	egl-43	R53.3	ENSG00000085276	MECOM
WBGene00008203	clec-198	IV	17347168..17351076	0.75	3.71	13.1	5.36e-08	1.52e-07	0.00105																WBGene00022518	zfh-2	ZC123.3	ENSG00000085276	MECOM
WBGene00007820	clec-199	IV	17351886..17357895	0.86	2.95	7.73	1.27e-09	4.41e-09	2.49e-05																WBGene00001207	egl-43	R53.3	ENSG00000142611	PRDM16
WBGene00015198	clec-2	II	complement(3020561..3023431)	1.45	3.95	15.45	6.64e-11	2.74e-10	1.3e-06																WBGene00001208	egl-44	F28B12.2	ENSG00000007866	TEAD3
WBGene00020328	clec-20	II	complement(1593480..1595237)	0.25	5.93	60.81	0.01	0.02	1																WBGene00001208	egl-44	F28B12.2	ENSG00000074219	TEAD2
WBGene00020327	clec-21	II	complement(1582876..1584240)	0.23	5.79	55.23	0.01	0.02	1																WBGene00001208	egl-44	F28B12.2	ENSG00000187079	TEAD1
WBGene00020938	clec-218	V	8307942..8310766	34.49	2.29	4.88	7.02e-12	3.27e-11	1.38e-07																WBGene00001208	egl-44	F28B12.2	ENSG00000197905	TEAD4
WBGene00009855	clec-22	V	16858429..16860040	0.32	2.86	7.24	0.000912	0.00155	1																WBGene00001210	egl-46	K11G9.4	ENSG00000168348	INSM2
WBGene00008916	clec-221	V	complement(10953501..10954434)	3.41	2.88	7.38	8.91e-09	2.78e-08	0.000175																WBGene00001210	egl-46	K11G9.4	ENSG00000173404	INSM1
WBGene00044790	clec-224	V	complement(12177088..12179438)	1.21	2.87	7.32	3.15e-06	7.17e-06	0.06																WBGene00001237	elc-2	W03H1.2	ENSG00000154582	ELOC
WBGene00008593	clec-227	V	14472529..14474374	2.82	1	2	0.00312	0.00496	1																WBGene00001242	elo-4	C40H1.4	ENSG00000119915	ELOVL3
WBGene00007806	clec-230	V	complement(15347847..15349144)	0.81	1.29	2.45	0.01	0.02	1																WBGene00001242	elo-4	C40H1.4	ENSG00000170522	ELOVL6
WBGene00009487	clec-232	V	15976152..15977569	1.48	4.94	30.68	5.9e-08	1.66e-07	0.00116																WBGene00001263	emb-9	K04H4.1	ENSG00000060718	COL11A1
WBGene00009030	clec-233	V	16233924..16234896	4.53	3.3	9.83	2.59e-13	1.46e-12	5.08e-09																WBGene00002280	let-2	F01G12.5	ENSG00000060718	COL11A1
WBGene00009856	clec-24	V	16862012..16863890	0.7	7.29	156.82	0.00156	0.00257	1																WBGene00001263	emb-9	K04H4.1	ENSG00000080573	COL5A3
WBGene00013471	clec-242	V	complement(17243767..17245506)	0.26	3.3	9.83	0.01	0.02	1																WBGene00002280	let-2	F01G12.5	ENSG00000080573	COL5A3
WBGene00013058	clec-247	V	18282897..18290590	0.29	3.88	14.75	0.00245	0.00395	1																WBGene00001263	emb-9	K04H4.1	ENSG00000081052	COL4A4
WBGene00044331	clec-25	V	16843241..16844696	0.63	3.98	15.74	3.41e-06	7.73e-06	0.07																WBGene00002280	let-2	F01G12.5	ENSG00000081052	COL4A4
WBGene00010928	clec-258	V	19788704..19789281	0.33	2.02	4.06	0.02	0.03	1																WBGene00001263	emb-9	K04H4.1	ENSG00000108821	COL1A1
WBGene00011852	clec-26	V	16848611..16850130	1.64	2.27	4.84	9.77e-10	3.44e-09	1.91e-05																WBGene00002280	let-2	F01G12.5	ENSG00000108821	COL1A1
WBGene00013357	clec-260	V	complement(19982994..19986313)	1	4.6	24.29	3.47e-06	7.86e-06	0.07																WBGene00001263	emb-9	K04H4.1	ENSG00000130635	COL5A1
WBGene00009291	clec-264	V	complement(20847702..20850666)	5.72	2.92	7.55	1.21e-19	1.43e-18	2.36e-15																WBGene00002280	let-2	F01G12.5	ENSG00000130635	COL5A1
WBGene00019738	clec-265	X	3031723..3033203	34.48	1.14	2.21	1.62e-05	3.41e-05	0.32																WBGene00001263	emb-9	K04H4.1	ENSG00000134871	COL4A2
WBGene00016088	clec-266	X	complement(6617393..6622915)	17.67	2.28	4.85	1.94e-11	8.55e-11	3.8e-07																WBGene00002280	let-2	F01G12.5	ENSG00000134871	COL4A2
WBGene00013607	clec-27	V	16854646..16856152	0.26	2.74	6.7	0.00215	0.00348	1																WBGene00001263	emb-9	K04H4.1	ENSG00000139219	COL2A1
WBGene00009857	clec-28	V	16865704..16867226	0.92	4.39	20.94	1.46e-08	4.42e-08	0.000286																WBGene00002280	let-2	F01G12.5	ENSG00000139219	COL2A1
WBGene00016577	clec-3	II	complement(3017482..3019907)	22.37	4.33	20.1	6.25e-35	3.69e-33	1.22e-30																WBGene00001263	emb-9	K04H4.1	ENSG00000164692	COL1A2
WBGene00009854	clec-31	V	complement(16856437..16858077)	2.83	2.84	7.14	3.65e-13	2.01e-12	7.15e-09																WBGene00002280	let-2	F01G12.5	ENSG00000164692	COL1A2
WBGene00009859	clec-33	V	complement(16867678..16869845)	0.87	6	63.82	2.43e-06	5.63e-06	0.05																WBGene00001263	emb-9	K04H4.1	ENSG00000168542	COL3A1
WBGene00012023	clec-34	V	16735765..16737404	0.21	5.5	45.12	0.02	0.03	1																WBGene00002280	let-2	F01G12.5	ENSG00000168542	COL3A1
WBGene00013608	clec-35	V	complement(16852291..16854053)	0.47	4.08	16.95	5.03e-05	9.96e-05	0.99																WBGene00001263	emb-9	K04H4.1	ENSG00000169031	COL4A3
WBGene00044332	clec-36	V	complement(16846867..16848466)	1.78	2.83	7.13	2.74e-09	9.14e-09	5.37e-05																WBGene00002280	let-2	F01G12.5	ENSG00000169031	COL4A3
WBGene00013609	clec-37	V	complement(16850394..16852095)	0.86	4.98	31.46	5.71e-07	1.43e-06	0.01																WBGene00001263	emb-9	K04H4.1	ENSG00000171502	COL24A1
WBGene00012025	clec-38	V	complement(16733901..16735594)	0.14	3.18	9.03	0.02	0.03	1																WBGene00002280	let-2	F01G12.5	ENSG00000171502	COL24A1
WBGene00011853	clec-40	V	complement(16839145..16841061)	1.25	5.06	33.25	1.48e-09	5.1e-09	2.89e-05																WBGene00001263	emb-9	K04H4.1	ENSG00000187498	COL4A1
WBGene00007153	clec-41	V	complement(13134965..13138101)	228.73	2.65	6.28	2.64e-13	1.49e-12	5.17e-09																WBGene00002280	let-2	F01G12.5	ENSG00000187498	COL4A1
WBGene00008891	clec-42	V	18191412..18194167	0.77	5.06	33.28	1.54e-08	4.67e-08	0.000302																WBGene00001263	emb-9	K04H4.1	ENSG00000188153	COL4A5
WBGene00019917	clec-43	II	944066..946157	5.16	3.93	15.28	3.4e-23	5.61e-22	6.67e-19																WBGene00002280	let-2	F01G12.5	ENSG00000188153	COL4A5
WBGene00019928	clec-44	II	complement(920859..922702)	1.11	5.85	57.53	2.81e-09	9.35e-09	5.5e-05																WBGene00001263	emb-9	K04H4.1	ENSG00000196739	COL27A1
WBGene00017199	clec-45	V	7638105..7638622	0.97	4.65	25.19	0.000308	0.000554	1																WBGene00002280	let-2	F01G12.5	ENSG00000196739	COL27A1
WBGene00011668	clec-47	V	15175673..15176324	195.31	1.14	2.21	0.000189	0.000349	1																WBGene00001263	emb-9	K04H4.1	ENSG00000197565	COL4A6
WBGene00007565	clec-48	V	18157878..18159614	59.08	1	2	7.4e-06	1.61e-05	0.15																WBGene00002280	let-2	F01G12.5	ENSG00000197565	COL4A6
WBGene00012251	clec-49	V	complement(19748987..19751212)	39.25	1.27	2.41	3.89e-08	1.12e-07	0.000763																WBGene00001263	emb-9	K04H4.1	ENSG00000204248	COL11A2
WBGene00012253	clec-50	V	complement(19752400..19755368)	443.24	1.21	2.32	7.13e-08	1.99e-07	0.0014																WBGene00002280	let-2	F01G12.5	ENSG00000204248	COL11A2
WBGene00015052	clec-52	IV	complement(8167164..8168813)	32.88	1.76	3.39	7.76e-11	3.18e-10	1.52e-06																WBGene00001263	emb-9	K04H4.1	ENSG00000204262	COL5A2
WBGene00008597	clec-55	V	14479284..14482195	0.55	2.11	4.31	0.000104	0.000199	1																WBGene00002280	let-2	F01G12.5	ENSG00000204262	COL5A2
WBGene00014043	clec-58	II	complement(10474221..10476139)	0.17	5.42	42.93	0.02	0.03	1																WBGene00010510	ent-3	K02E11.1	ENSG00000198246	SLC29A3
WBGene00014046	clec-60	II	complement(10480152..10481846)	23.25	8.8	444.96	4.73e-36	3.24e-34	9.27e-32																WBGene00001328	epi-1	K08C7.3	ENSG00000053747	LAMA3
WBGene00014047	clec-61	II	complement(10488747..10490514)	0.43	4.9	29.76	0.000226	0.000414	1																WBGene00002248	lam-3	T22A3.8	ENSG00000053747	LAMA3
WBGene00009393	clec-62	II	complement(12893065..12895098)	73.22	1.52	2.86	1.6e-09	5.49e-09	3.13e-05																WBGene00016913	lam-2	C54D1.5	ENSG00000053747	LAMA3
WBGene00009395	clec-64	II	12898242..12900435	0.29	2.43	5.4	0.00131	0.00218	1																WBGene00001328	epi-1	K08C7.3	ENSG00000112769	LAMA4
WBGene00009396	clec-65	II	12901264..12903336	154.13	1.49	2.81	1.12e-13	6.66e-13	2.2e-09																WBGene00002248	lam-3	T22A3.8	ENSG00000112769	LAMA4
WBGene00009397	clec-66	II	12904398..12906686	50.82	2.17	4.5	1.41e-23	2.43e-22	2.77e-19																WBGene00016913	lam-2	C54D1.5	ENSG00000112769	LAMA4
WBGene00018971	clec-67	IV	3922165..3925045	25.61	4.8	27.81	1.17e-47	3.4e-45	2.3e-43																WBGene00001328	epi-1	K08C7.3	ENSG00000130702	LAMA5
WBGene00018970	clec-68	IV	3926417..3929024	0.16	3.65	12.53	0.00446	0.00695	1																WBGene00002248	lam-3	T22A3.8	ENSG00000130702	LAMA5
WBGene00017364	clec-7	V	7328392..7330001	6.54	1.93	3.8	4.67e-10	1.72e-09	9.16e-06																WBGene00016913	lam-2	C54D1.5	ENSG00000130702	LAMA5
WBGene00021581	clec-70	IV	3932733..3936238	13.61	2.07	4.2	8.2e-09	2.58e-08	0.000161																WBGene00006807	unc-75	C17D12.2	ENSG00000048740	CELF2
WBGene00021582	clec-71	IV	3937464..3939924	4.61	5.58	47.82	7.93e-24	1.39e-22	1.56e-19																WBGene00006807	unc-75	C17D12.2	ENSG00000149187	CELF1
WBGene00021583	clec-72	IV	3944816..3947364	8.11	3.86	14.47	1.02e-31	4.26e-30	2.01e-27																WBGene00044201	None	H39E23.3	ENSG00000159212	CLIC6
WBGene00021579	clec-73	IV	complement(3953935..3956210)	16.37	5.72	52.84	4.45e-43	7.48e-41	8.73e-39																WBGene00001366	exc-5	C33D9.1	ENSG00000102302	FGD1
WBGene00021586	clec-75	IV	3960734..3964657	1.35	3.24	9.46	3.36e-12	1.63e-11	6.58e-08																WBGene00001366	exc-5	C33D9.1	ENSG00000127084	FGD3
WBGene00021587	clec-76	IV	3965246..3969025	3.05	5.61	49	3.39e-21	4.7e-20	6.65e-17																WBGene00001366	exc-5	C33D9.1	ENSG00000139132	FGD4
WBGene00018547	clec-78	IV	3989102..4014195	0.51	2.78	6.89	5.99e-10	2.17e-09	1.17e-05																WBGene00001366	exc-5	C33D9.1	ENSG00000146192	FGD2
WBGene00018548	clec-79	IV	3973349..3975721	13.94	5.96	62.13	1.41e-36	1.02e-34	2.76e-32																WBGene00001368	exc-7	F35H8.5	ENSG00000066044	ELAVL1
WBGene00043062	clec-80	IV	2823746..2828069	22.33	2.5	5.64	1e-27	2.65e-26	1.96e-23																WBGene00001368	exc-7	F35H8.5	ENSG00000107105	ELAVL2
WBGene00021873	clec-82	IV	2835664..2838583	3.29	5.2	36.77	4.48e-22	6.66e-21	8.78e-18																WBGene00001368	exc-7	F35H8.5	ENSG00000162374	ELAVL4
WBGene00021895	clec-84	IV	2842474..2845604	76.52	2.44	5.42	1.02e-26	2.43e-25	2.01e-22																WBGene00001368	exc-7	F35H8.5	ENSG00000196361	ELAVL3
WBGene00021872	clec-85	IV	2854339..2855456	66.41	1.06	2.08	1.37e-05	2.91e-05	0.27																WBGene00001373	exp-1	H35N03.1	ENSG00000102287	GABRE
WBGene00016912	clec-86	X	7139875..7140566	23.21	4.58	23.97	1.09e-34	6.22e-33	2.14e-30																WBGene00001586	ggr-1	C09G5.1	ENSG00000102287	GABRE
WBGene00015631	clec-89	I	complement(4071799..4073088)	1.2	2.27	4.83	1.11e-06	2.67e-06	0.02																WBGene00001587	ggr-2	C45B2.4	ENSG00000102287	GABRE
WBGene00000528	clh-1	II	complement(11846508..11854743)	35.31	2.19	4.55	2.69e-24	4.99e-23	5.28e-20																WBGene00001588	ggr-3	F09C12.1	ENSG00000102287	GABRE
WBGene00000529	clh-2	II	11358447..11370311	0.85	2.46	5.5	2.43e-10	9.31e-10	4.76e-06																WBGene00003386	mod-1	K06C4.6	ENSG00000102287	GABRE
WBGene00000531	clh-4	X	complement(4094867..4100573)	0.88	2.91	7.5	2.68e-16	2.22e-15	5.26e-12																WBGene00008022	lgc-41	C39B10.2	ENSG00000102287	GABRE
WBGene00016626	clhm-1	II	complement(6868946..6871039)	2.59	2.11	4.31	5.25e-11	2.2e-10	1.03e-06																WBGene00008076	lgc-43	C43F9.9	ENSG00000102287	GABRE
WBGene00010796	clip-1	III	complement(9260191..9269062)	11.16	1.56	2.95	4.42e-12	2.11e-11	8.66e-08																WBGene00008280	acc-2	C53D6.3	ENSG00000102287	GABRE
WBGene00000541	cln-3.3	V	8682955..8686160	4.2	1.68	3.2	4.07e-08	1.17e-07	0.000798																WBGene00008551	lgc-36	F07B10.5	ENSG00000102287	GABRE
WBGene00000544	clp-3	I	complement(12073143..12084221)	2.14	3.37	10.36	1.36e-15	1.03e-14	2.67e-11																WBGene00009790	lgc-44	F46F3.2	ENSG00000102287	GABRE
WBGene00000545	clp-4	III	complement(1807740..1818323)	52.41	2.51	5.71	3.06e-38	2.73e-36	6e-34																WBGene00009799	lgc-47	F47A4.1	ENSG00000102287	GABRE
WBGene00000546	clp-6	IV	complement(1431272..1435039)	6.91	3.97	15.7	1.43e-24	2.7e-23	2.81e-20																WBGene00010275	acc-1	F58G6.4	ENSG00000102287	GABRE
WBGene00015580	cls-1	III	7508178..7515285	10.84	1.91	3.77	3.64e-18	3.69e-17	7.14e-14																WBGene00010741	lgc-49	K10D6.1	ENSG00000102287	GABRE
WBGene00000553	cmk-1	IV	1824481..1834029	2.48	2.23	4.69	2.92e-12	1.42e-11	5.72e-08																WBGene00012099	acc-4	T27E9.9	ENSG00000102287	GABRE
WBGene00012152	cnc-10	V	11183224..11183643	34.19	3.1	8.58	8.93e-23	1.42e-21	1.75e-18																WBGene00012915	lgc-35	Y46G5A.26	ENSG00000102287	GABRE
WBGene00044900	cnc-11	V	1442588..1442876	3.01	2.09	4.26	0.000509	0.000892	1																WBGene00013746	lgc-55	Y113G7A.5	ENSG00000102287	GABRE
WBGene00000558	cnc-4	V	1447195..1447707	44.99	2.5	5.66	2.22e-06	5.16e-06	0.04																WBGene00013914	lgc-37	ZC482.5	ENSG00000102287	GABRE
WBGene00000560	cnc-6	III	1763524..1764836	3.28	3.3	9.86	5.83e-05	0.000114	1																WBGene00017314	lgc-39	F09G2.5	ENSG00000102287	GABRE
WBGene00009624	cnc-8	X	10306595..10306951	82.23	1.11	2.16	5.67e-06	1.25e-05	0.11																WBGene00018880	acc-3	F55D10.5	ENSG00000102287	GABRE
WBGene00000561	cnd-1	III	complement(5240593..5242108)	0.58	2.97	7.86	0.000246	0.000449	1																WBGene00020605	lgc-50	T20B12.9	ENSG00000102287	GABRE
WBGene00000562	cng-1	V	complement(15025740..15031473)	4.95	4.27	19.23	2.06e-30	7.38e-29	4.04e-26																WBGene00020657	lgc-53	T21F2.1	ENSG00000102287	GABRE
WBGene00019869	cnnm-2	X	8812143..8816805	9.97	1.18	2.27	3.38e-07	8.71e-07	0.00663																WBGene00021437	lgc-42	Y39A3B.2	ENSG00000102287	GABRE
WBGene00011260	cnnm-5	III	complement(3826378..3829205)	1.73	4.59	24.05	4.8e-16	3.85e-15	9.41e-12																WBGene00022106	lgc-46	Y71D11A.5	ENSG00000102287	GABRE
WBGene00012901	cnp-2	II	12760797..12767232	18.42	4.1	17.14	2.15e-50	8.34e-48	4.21e-46																WBGene00001373	exp-1	H35N03.1	ENSG00000113327	GABRG2
WBGene00020725	cnp-3	X	complement(17135975..17138110)	15.22	1.36	2.56	1.85e-07	4.9e-07	0.00363																WBGene00001586	ggr-1	C09G5.1	ENSG00000113327	GABRG2
WBGene00016866	coel-1	X	4265851..4270486	15	2.27	4.84	6.81e-18	6.72e-17	1.33e-13																WBGene00001587	ggr-2	C45B2.4	ENSG00000113327	GABRG2
WBGene00000583	cof-2	I	6250475..6252834	2.22	1.61	3.06	6.59e-09	2.09e-08	0.000129																WBGene00001588	ggr-3	F09C12.1	ENSG00000113327	GABRG2
WBGene00000584	cog-1	II	14902493..14907533	1.69	1.08	2.11	0.00119	0.002	1																WBGene00003386	mod-1	K06C4.6	ENSG00000113327	GABRG2
WBGene00000599	col-10	V	complement(9164297..9165307)	74.17	1.87	3.66	3.93e-11	1.67e-10	7.71e-07																WBGene00008022	lgc-41	C39B10.2	ENSG00000113327	GABRG2
WBGene00000678	col-104	IV	complement(1353636..1355305)	17.74	3.9	14.97	1.33e-24	2.52e-23	2.61e-20																WBGene00008076	lgc-43	C43F9.9	ENSG00000113327	GABRG2
WBGene00000681	col-107	IV	1548721..1549714	32.08	3.32	9.96	7.61e-18	7.47e-17	1.49e-13																WBGene00008280	acc-2	C53D6.3	ENSG00000113327	GABRG2
WBGene00000683	col-109	IV	complement(1817311..1820253)	5.63	4.16	17.84	1.14e-18	1.22e-17	2.23e-14																WBGene00008551	lgc-36	F07B10.5	ENSG00000113327	GABRG2
WBGene00000684	col-110	IV	complement(4608201..4609679)	1.76	1.13	2.19	0.00277	0.00443	1																WBGene00009790	lgc-44	F46F3.2	ENSG00000113327	GABRG2
WBGene00000687	col-113	IV	complement(7150663..7152501)	5.01	2.31	4.95	3.61e-13	1.99e-12	7.07e-09																WBGene00009799	lgc-47	F47A4.1	ENSG00000113327	GABRG2
WBGene00000689	col-115	IV	7988685..7991425	0.91	4.48	22.25	1.03e-08	3.21e-08	0.000203																WBGene00010275	acc-1	F58G6.4	ENSG00000113327	GABRG2
WBGene00000690	col-116	IV	8356776..8357854	4.65	1.86	3.63	1.14e-06	2.75e-06	0.02																WBGene00010741	lgc-49	K10D6.1	ENSG00000113327	GABRG2
WBGene00000691	col-117	IV	complement(8822962..8824195)	75.78	2.7	6.5	2.32e-12	1.14e-11	4.54e-08																WBGene00012099	acc-4	T27E9.9	ENSG00000113327	GABRG2
WBGene00000692	col-118	IV	8848182..8849673	67.47	1.76	3.39	7.73e-12	3.58e-11	1.52e-07																WBGene00012915	lgc-35	Y46G5A.26	ENSG00000113327	GABRG2
WBGene00000601	col-12	V	complement(10423907..10425092)	184.93	4.74	26.78	5.25e-45	1.11e-42	1.03e-40																WBGene00013746	lgc-55	Y113G7A.5	ENSG00000113327	GABRG2
WBGene00000694	col-120	IV	complement(9260610..9261787)	8.83	3.96	15.58	3.15e-20	3.99e-19	6.18e-16																WBGene00013914	lgc-37	ZC482.5	ENSG00000113327	GABRG2
WBGene00000695	col-121	IV	complement(9394934..9396218)	1.61	2.2	4.6	2.85e-05	5.82e-05	0.56																WBGene00017314	lgc-39	F09G2.5	ENSG00000113327	GABRG2
WBGene00000697	col-123	IV	9821895..9823112	0.5	2.57	5.94	0.000137	0.000257	1																WBGene00018880	acc-3	F55D10.5	ENSG00000113327	GABRG2
WBGene00000699	col-125	IV	11225505..11226519	100.75	3.78	13.7	1.36e-30	5.03e-29	2.67e-26																WBGene00020605	lgc-50	T20B12.9	ENSG00000113327	GABRG2
WBGene00000700	col-126	IV	11263401..11264331	29.64	7.37	165.23	3.97e-44	7.47e-42	7.78e-40																WBGene00020657	lgc-53	T21F2.1	ENSG00000113327	GABRG2
WBGene00000701	col-127	IV	complement(11264947..11265877)	29.57	8.69	411.86	3.6e-34	1.94e-32	7.06e-30																WBGene00021437	lgc-42	Y39A3B.2	ENSG00000113327	GABRG2
WBGene00000703	col-129	IV	complement(12108672..12110275)	911.59	3.41	10.63	7.87e-17	6.89e-16	1.54e-12																WBGene00022106	lgc-46	Y71D11A.5	ENSG00000113327	GABRG2
WBGene00000602	col-13	V	complement(10420890..10421892)	152.58	4.33	20.11	4.16e-35	2.5e-33	8.16e-31																WBGene00001373	exp-1	H35N03.1	ENSG00000163285	GABRG1
WBGene00000704	col-130	IV	complement(12427506..12428522)	12.44	3.62	12.3	3e-24	5.53e-23	5.88e-20																WBGene00001586	ggr-1	C09G5.1	ENSG00000163285	GABRG1
WBGene00000705	col-131	IV	complement(13065766..13067300)	1.73	1.98	3.94	0.000167	0.000311	1																WBGene00001587	ggr-2	C45B2.4	ENSG00000163285	GABRG1
WBGene00000707	col-133	IV	complement(14098325..14099368)	118.63	4.3	19.72	8.58e-34	4.43e-32	1.68e-29																WBGene00001588	ggr-3	F09C12.1	ENSG00000163285	GABRG1
WBGene00000710	col-137	IV	complement(16601480..16602776)	13.16	6.3	78.81	1.14e-30	4.25e-29	2.24e-26																WBGene00003386	mod-1	K06C4.6	ENSG00000163285	GABRG1
WBGene00000711	col-138	IV	complement(17182798..17183740)	20.68	5.76	54.09	2.25e-23	3.78e-22	4.41e-19																WBGene00008022	lgc-41	C39B10.2	ENSG00000163285	GABRG1
WBGene00000712	col-139	V	complement(4652863..4654007)	920.52	3.51	11.43	7.83e-17	6.85e-16	1.53e-12																WBGene00008076	lgc-43	C43F9.9	ENSG00000163285	GABRG1
WBGene00000603	col-14	IV	7753408..7754651	20.16	4.51	22.74	4.13e-32	1.78e-30	8.1e-28																WBGene00008280	acc-2	C53D6.3	ENSG00000163285	GABRG1
WBGene00000714	col-141	V	6829666..6830721	6.18	1.87	3.65	3.49e-08	1.01e-07	0.000683																WBGene00008551	lgc-36	F07B10.5	ENSG00000163285	GABRG1
WBGene00000717	col-144	V	complement(9159642..9160642)	75.53	1.56	2.95	1.71e-10	6.67e-10	3.35e-06																WBGene00009790	lgc-44	F46F3.2	ENSG00000163285	GABRG1
WBGene00000718	col-145	V	complement(9162051..9163005)	21.55	4.43	21.6	1.93e-19	2.25e-18	3.79e-15																WBGene00009799	lgc-47	F47A4.1	ENSG00000163285	GABRG1
WBGene00000719	col-146	V	9629943..9631012	191.19	6.77	109.3	4.96e-143	3.08e-139	9.72e-139																WBGene00010275	acc-1	F58G6.4	ENSG00000163285	GABRG1
WBGene00000720	col-147	V	complement(9632029..9633338)	130.51	3.96	15.54	1.16e-37	9.68e-36	2.28e-33																WBGene00010741	lgc-49	K10D6.1	ENSG00000163285	GABRG1
WBGene00000722	col-149	V	complement(10291697..10292869)	44.46	2.66	6.31	6.98e-10	2.51e-09	1.37e-05																WBGene00012099	acc-4	T27E9.9	ENSG00000163285	GABRG1
WBGene00000723	col-150	V	complement(10293563..10294623)	24.98	4.41	21.25	9.34e-37	6.94e-35	1.83e-32																WBGene00012915	lgc-35	Y46G5A.26	ENSG00000163285	GABRG1
WBGene00000725	col-152	V	10560921..10562150	0.22	2.34	5.07	0.01	0.02	1																WBGene00013746	lgc-55	Y113G7A.5	ENSG00000163285	GABRG1
WBGene00000726	col-153	V	10949857..10951821	12.57	1.8	3.48	2.51e-08	7.42e-08	0.000492																WBGene00013914	lgc-37	ZC482.5	ENSG00000163285	GABRG1
WBGene00000727	col-154	V	11385360..11386529	12.43	2.9	7.48	2.23e-11	9.75e-11	4.37e-07																WBGene00017314	lgc-39	F09G2.5	ENSG00000163285	GABRG1
WBGene00000728	col-155	V	complement(11388852..11389876)	123.79	1.66	3.15	7.73e-13	4.06e-12	1.51e-08																WBGene00018880	acc-3	F55D10.5	ENSG00000163285	GABRG1
WBGene00000729	col-156	V	complement(11449223..11450357)	3.53	2.97	7.82	6.62e-10	2.39e-09	1.3e-05																WBGene00020605	lgc-50	T20B12.9	ENSG00000163285	GABRG1
WBGene00000730	col-157	V	11484032..11484998	3.58	2.07	4.19	3.83e-07	9.79e-07	0.00752																WBGene00020657	lgc-53	T21F2.1	ENSG00000163285	GABRG1
WBGene00000732	col-159	V	complement(13198230..13199315)	332.14	1.9	3.73	4.69e-10	1.73e-09	9.2e-06																WBGene00021437	lgc-42	Y39A3B.2	ENSG00000163285	GABRG1
WBGene00000734	col-161	V	complement(13317028..13318011)	67.26	5.32	39.96	1.26e-62	9.37e-60	2.46e-58																WBGene00022106	lgc-46	Y71D11A.5	ENSG00000163285	GABRG1
WBGene00000735	col-162	V	13441967..13443402	27.49	4.97	31.41	3.85e-26	8.54e-25	7.56e-22																WBGene00001373	exp-1	H35N03.1	ENSG00000182256	GABRG3
WBGene00000739	col-166	X	6279801..6281015	123.76	1.41	2.66	2.33e-09	7.84e-09	4.56e-05																WBGene00001586	ggr-1	C09G5.1	ENSG00000182256	GABRG3
WBGene00000740	col-167	X	6323297..6324539	121.51	3.96	15.56	2.44e-37	1.95e-35	4.79e-33																WBGene00001587	ggr-2	C45B2.4	ENSG00000182256	GABRG3
WBGene00000741	col-168	X	6326191..6327375	19.31	2.42	5.36	1.26e-07	3.41e-07	0.00248																WBGene00001588	ggr-3	F09C12.1	ENSG00000182256	GABRG3
WBGene00000742	col-169	X	6329160..6330127	13.85	2.96	7.78	1.1e-14	7.45e-14	2.16e-10																WBGene00003386	mod-1	K06C4.6	ENSG00000182256	GABRG3
WBGene00000743	col-170	X	6331620..6332686	5.07	2.7	6.52	2.62e-11	1.14e-10	5.14e-07																WBGene00008022	lgc-41	C39B10.2	ENSG00000182256	GABRG3
WBGene00000745	col-172	X	6672830..6674407	1.79	2.51	5.7	2.3e-08	6.82e-08	0.00045																WBGene00008076	lgc-43	C43F9.9	ENSG00000182256	GABRG3
WBGene00000746	col-173	X	complement(6875131..6877536)	1.6	2.02	4.06	3.04e-06	6.94e-06	0.06																WBGene00008280	acc-2	C53D6.3	ENSG00000182256	GABRG3
WBGene00000747	col-174	X	7546842..7548365	0.96	4.91	30.15	1.16e-08	3.57e-08	0.000228																WBGene00008551	lgc-36	F07B10.5	ENSG00000182256	GABRG3
WBGene00000748	col-175	X	complement(9233638..9234618)	11.71	6.44	86.89	4.34e-20	5.38e-19	8.5e-16																WBGene00009790	lgc-44	F46F3.2	ENSG00000182256	GABRG3
WBGene00000749	col-176	X	10077597..10078602	5.63	1.77	3.41	1.52e-05	3.21e-05	0.3																WBGene00009799	lgc-47	F47A4.1	ENSG00000182256	GABRG3
WBGene00000750	col-177	X	complement(10999742..11001850)	0.43	3.81	14.02	7.3e-06	1.59e-05	0.14																WBGene00010275	acc-1	F58G6.4	ENSG00000182256	GABRG3
WBGene00000753	col-180	X	complement(11711307..11712280)	20.35	3.31	9.91	3e-17	2.75e-16	5.88e-13																WBGene00010741	lgc-49	K10D6.1	ENSG00000182256	GABRG3
WBGene00000755	col-182	X	complement(12636153..12637056)	0.76	3.95	15.51	5.25e-06	1.17e-05	0.1																WBGene00012099	acc-4	T27E9.9	ENSG00000182256	GABRG3
WBGene00000756	col-183	X	complement(13466737..13467736)	1.58	8.26	306.82	0.000351	0.000628	1																WBGene00012915	lgc-35	Y46G5A.26	ENSG00000182256	GABRG3
WBGene00000759	col-186	X	15951503..15954570	1.21	3.27	9.62	8.19e-10	2.92e-09	1.61e-05																WBGene00013746	lgc-55	Y113G7A.5	ENSG00000182256	GABRG3
WBGene00000594	col-3	IV	8824783..8826013	151.68	2.75	6.71	2.05e-19	2.37e-18	4.01e-15																WBGene00013914	lgc-37	ZC482.5	ENSG00000182256	GABRG3
WBGene00000610	col-33	IV	4263293..4265202	0.27	2.01	4.04	0.008	0.01	1																WBGene00017314	lgc-39	F09G2.5	ENSG00000182256	GABRG3
WBGene00000611	col-34	IV	complement(4243548..4244610)	24.87	2.29	4.88	1.34e-12	6.84e-12	2.63e-08																WBGene00018880	acc-3	F55D10.5	ENSG00000182256	GABRG3
WBGene00000615	col-38	II	complement(8568035..8569089)	17.97	2.33	5.03	1.07e-09	3.74e-09	2.09e-05																WBGene00020605	lgc-50	T20B12.9	ENSG00000182256	GABRG3
WBGene00000616	col-39	II	10704902..10706019	176.33	5.3	39.37	3.45e-80	5.85e-77	6.76e-76																WBGene00020657	lgc-53	T21F2.1	ENSG00000182256	GABRG3
WBGene00000617	col-40	II	complement(1104945..1106925)	0.13	2.22	4.67	0.03	0.05	1																WBGene00021437	lgc-42	Y39A3B.2	ENSG00000182256	GABRG3
WBGene00013489	col-42	V	18638484..18639591	1011.2	1.54	2.91	8.45e-10	3.01e-09	1.66e-05																WBGene00022106	lgc-46	Y71D11A.5	ENSG00000182256	GABRG3
WBGene00000621	col-44	X	13591498..13592461	0.59	3.67	12.71	1.81e-05	3.77e-05	0.35																WBGene00001377	eya-1	C49A1.4	ENSG00000064655	EYA2
WBGene00000625	col-48	I	3010688..3011648	11.56	2.9	7.47	4.37e-20	5.42e-19	8.57e-16																WBGene00001377	eya-1	C49A1.4	ENSG00000104313	EYA1
WBGene00000626	col-49	I	3137185..3138447	11.61	6.44	86.7	7.71e-22	1.13e-20	1.51e-17																WBGene00001377	eya-1	C49A1.4	ENSG00000112319	EYA4
WBGene00000627	col-50	I	complement(3651230..3652599)	0.16	5.44	43.41	0.02	0.03	1																WBGene00001377	eya-1	C49A1.4	ENSG00000158161	EYA3
WBGene00000634	col-58	I	6311229..6312413	1.21	3.09	8.5	2.88e-08	8.46e-08	0.000565																WBGene00001395	fat-3	W08D2.4	ENSG00000134824	FADS2
WBGene00000636	col-60	I	7105302..7106926	8.72	3.38	10.43	6.96e-17	6.14e-16	1.37e-12																WBGene00001395	fat-3	W08D2.4	ENSG00000149485	FADS1
WBGene00000637	col-61	I	complement(7202242..7203533)	0.41	2.48	5.6	0.00485	0.00752	1																WBGene00001395	fat-3	W08D2.4	ENSG00000221968	FADS3
WBGene00000638	col-62	I	complement(7403291..7404374)	79.09	5.5	45.12	2.49e-37	1.97e-35	4.89e-33																WBGene00001398	fat-6	VZK822L.1	ENSG00000099194	SCD
WBGene00000639	col-63	I	complement(8243695..8244963)	7.89	5.55	46.87	3.46e-21	4.79e-20	6.79e-17																WBGene00001398	fat-6	VZK822L.1	ENSG00000145284	SCD5
WBGene00000641	col-65	I	complement(11489158..11490630)	7.05	3.36	10.26	2.24e-20	2.87e-19	4.4e-16																WBGene00004245	puf-9	W06B11.2	ENSG00000055917	PUM2
WBGene00000645	col-69	II	complement(303924..305530)	0.74	3.47	11.09	2.5e-07	6.53e-07	0.0049																WBGene00004245	puf-9	W06B11.2	ENSG00000134644	PUM1
WBGene00000596	col-7	I	7401674..7402753	37.36	3.84	14.29	2.71e-29	8.44e-28	5.32e-25																WBGene00001410	feh-1	Y54F10AM.2	ENSG00000113108	APBB3
WBGene00000647	col-71	II	complement(3500077..3502449)	22.7	3.69	12.93	4.34e-24	7.85e-23	8.5e-20																WBGene00001410	feh-1	Y54F10AM.2	ENSG00000163697	APBB2
WBGene00000649	col-73	II	complement(4872098..4873127)	29.66	3.01	8.04	1.57e-10	6.17e-10	3.08e-06																WBGene00001410	feh-1	Y54F10AM.2	ENSG00000166313	APBB1
WBGene00000653	col-77	II	complement(8358228..8359381)	24.64	4.29	19.53	1.64e-21	2.33e-20	3.22e-17																WBGene00014077	None	ZK792.4	ENSG00000134461	ANKRD16
WBGene00000655	col-79	II	10703596..10704572	2.36	4.82	28.2	2.84e-13	1.59e-12	5.57e-09																WBGene00001414	fer-1	F43G9.6	ENSG00000115155	OTOF
WBGene00000657	col-81	II	complement(11012397..11013820)	827.8	3.76	13.55	2.2e-18	2.28e-17	4.31e-14																WBGene00020262	ferl-1	T05E8.1	ENSG00000115155	OTOF
WBGene00000659	col-84	II	11868535..11869688	0.41	2.04	4.1	0.00186	0.00303	1																WBGene00001414	fer-1	F43G9.6	ENSG00000135636	DYSF
WBGene00000663	col-88	III	41061..42021	12.04	6.1	68.47	6.02e-16	4.76e-15	1.18e-11																WBGene00020262	ferl-1	T05E8.1	ENSG00000135636	DYSF
WBGene00000664	col-89	III	4748127..4749164	1.39	2.05	4.13	1.71e-07	4.55e-07	0.00336																WBGene00001414	fer-1	F43G9.6	ENSG00000138119	MYOF
WBGene00000666	col-91	III	complement(8262355..8263664)	15.17	5.47	44.22	9.75e-36	6.38e-34	1.91e-31																WBGene00020262	ferl-1	T05E8.1	ENSG00000138119	MYOF
WBGene00000667	col-92	III	complement(10982166..10983253)	427.62	3.1	8.58	4.2e-24	7.63e-23	8.24e-20																WBGene00001414	fer-1	F43G9.6	ENSG00000214814	FER1L6
WBGene00000671	col-96	III	complement(11705713..11706644)	97.01	1.6	3.03	1.44e-12	7.3e-12	2.81e-08																WBGene00020262	ferl-1	T05E8.1	ENSG00000214814	FER1L6
WBGene00000672	col-97	III	complement(12992405..12993707)	18.82	4.52	22.97	2.57e-37	2.01e-35	5.04e-33																WBGene00001414	fer-1	F43G9.6	ENSG00000249715	FER1L5
WBGene00000673	col-98	III	13018935..13020226	814.36	1.27	2.41	1.28e-06	3.06e-06	0.03																WBGene00020262	ferl-1	T05E8.1	ENSG00000249715	FER1L5
WBGene00000674	col-99	IV	complement(138346..147919)	2.12	2.13	4.37	1.31e-08	3.99e-08	0.000256																WBGene00001424	fis-1	F41G3.4	ENSG00000214253	FIS1
WBGene00018158	comp-1	I	complement(6429525..6431586)	10.27	5.71	52.24	2.65e-38	2.4e-36	5.2e-34																WBGene00001433	fkb-8	Y18D10A.25	ENSG00000004478	FKBP4
WBGene00018741	comt-1	X	complement(2858022..2862472)	0.09	3.39	10.48	0.00906	0.01	1																WBGene00001433	fkb-8	Y18D10A.25	ENSG00000077800	FKBP6
WBGene00021487	comt-3	V	2057537..2061129	35	1.57	2.97	9.85e-09	3.06e-08	0.000193																WBGene00001433	fkb-8	Y18D10A.25	ENSG00000088832	FKBP1A
WBGene00021491	comt-4	V	complement(2049223..2050172)	24.13	5.63	49.35	3.77e-47	1.01e-44	7.4e-43																WBGene00001433	fkb-8	Y18D10A.25	ENSG00000096060	FKBP5
WBGene00000768	cor-1	III	10249111..10254709	14.71	1.62	3.08	2.44e-09	8.18e-09	4.78e-05																WBGene00001433	fkb-8	Y18D10A.25	ENSG00000100442	FKBP3
WBGene00000771	cpb-2	II	6192784..6195170	9.44	5.52	45.93	1.64e-32	7.46e-31	3.21e-28																WBGene00001433	fkb-8	Y18D10A.25	ENSG00000105701	FKBP8
WBGene00012073	cpd-2	X	16049844..16054623	7.87	1.36	2.57	6.23e-07	1.55e-06	0.01																WBGene00001433	fkb-8	Y18D10A.25	ENSG00000119782	FKBP1B
WBGene00010723	cpg-7	II	complement(14108016..14109635)	38.37	4.36	20.6	5.05e-36	3.45e-34	9.9e-32																WBGene00001433	fkb-8	Y18D10A.25	ENSG00000198225	FKBP1C
WBGene00000535	cpi-1	IV	complement(6092603..6093680)	995.97	2.83	7.11	7.77e-30	2.61e-28	1.52e-25																WBGene00001429	fkb-4	ZC455.10	ENSG00000122642	FKBP9
WBGene00000780	cpn-4	I	complement(10924240..10925753)	142.25	2.84	7.17	1.68e-36	1.21e-34	3.29e-32																WBGene00001429	fkb-4	ZC455.10	ENSG00000134285	FKBP11
WBGene00006495	cpna-1	II	4186666..4208499	22.39	1.89	3.69	5.16e-18	5.13e-17	1.01e-13																WBGene00001429	fkb-4	ZC455.10	ENSG00000141756	FKBP10
WBGene00015061	cpna-2	II	7724903..7752715	3.99	2.01	4.02	2.82e-17	2.59e-16	5.52e-13																WBGene00001434	fkh-2	T14G12.4	ENSG00000176165	FOXG1
WBGene00006441	cpna-4	IV	15361555..15368260	1.28	3.23	9.36	4.47e-13	2.43e-12	8.77e-09																WBGene00001438	fkh-6	B0286.5	ENSG00000176165	FOXG1
WBGene00007044	cpna-5	II	complement(7711871..7718591)	5.77	2.55	5.86	6.38e-18	6.32e-17	1.25e-13																WBGene00001438	fkh-6	B0286.5	ENSG00000248767	None
WBGene00000781	cpr-1	V	11975515..11976756	2191.35	2.42	5.34	9.56e-22	1.39e-20	1.87e-17																WBGene00001439	fkh-7	F26D12.1	ENSG00000049768	FOXP3
WBGene00000782	cpr-2	V	complement(16533004..16534110)	4.74	8.01	257.5	2.68e-10	1.02e-09	5.25e-06																WBGene00001439	fkh-7	F26D12.1	ENSG00000114861	FOXP1
WBGene00000783	cpr-3	V	complement(15296853..15298700)	20.47	1.04	2.06	3.47e-05	7.01e-05	0.68																WBGene00001439	fkh-7	F26D12.1	ENSG00000128573	FOXP2
WBGene00021703	cpt-3	III	2082819..2088248	1.42	2.27	4.83	7.49e-08	2.08e-07	0.00147																WBGene00001439	fkh-7	F26D12.1	ENSG00000137166	FOXP4
WBGene00019644	cpt-4	V	complement(5023706..5027723)	28.52	5.08	33.91	5.78e-72	5.99e-69	1.13e-67																WBGene00001440	fkh-8	F40H3.4	ENSG00000141568	FOXK2
WBGene00020911	cpt-6	V	complement(6490068..6493921)	10.57	1.11	2.16	1.87e-06	4.39e-06	0.04																WBGene00001440	fkh-8	F40H3.4	ENSG00000164379	FOXQ1
WBGene00022271	cpx-1	I	complement(1594659..1596184)	13.25	2.52	5.73	5.01e-16	3.99e-15	9.81e-12																WBGene00001440	fkh-8	F40H3.4	ENSG00000164916	FOXK1
WBGene00000789	cpz-2	V	13381189..13383077	105.67	1.63	3.09	3.3e-18	3.36e-17	6.47e-14																WBGene00001441	fkh-9	K03C7.2	ENSG00000111206	FOXM1
WBGene00000792	crb-1	X	complement(17402540..17414014)	2.15	1.04	2.05	0.000121	0.000228	1																WBGene00016063	delm-2	C24G7.1	ENSG00000072182	ASIC4
WBGene00044743	crb-3	X	9211144..9212321	21.35	1.96	3.89	1.93e-11	8.5e-11	3.78e-07																WBGene00016064	acd-1	C24G7.2	ENSG00000072182	ASIC4
WBGene00019160	crf-1	X	5904627..5905346	32.67	2.84	7.17	1.09e-19	1.31e-18	2.14e-15																WBGene00016066	acd-2	C24G7.4	ENSG00000072182	ASIC4
WBGene00010614	cri-1	I	complement(9595276..9598363)	0.3	1.09	2.13	0.03	0.04	1																WBGene00017879	acd-4	F28A12.1	ENSG00000072182	ASIC4
WBGene00019478	cri-2	V	8201808..8202546	87.2	1.61	3.05	3.5e-14	2.2e-13	6.85e-10																WBGene00020903	acd-5	T28F2.7	ENSG00000072182	ASIC4
WBGene00007103	crm-1	V	complement(10322288..10332112)	12.87	1.79	3.46	1.77e-14	1.16e-13	3.47e-10																WBGene00016063	delm-2	C24G7.1	ENSG00000108684	ASIC2
WBGene00000799	crn-6	III	9367238..9370385	15.49	2.61	6.1	4.29e-17	3.88e-16	8.41e-13																WBGene00016064	acd-1	C24G7.2	ENSG00000108684	ASIC2
WBGene00021237	crtc-1	I	2026277..2033966	22.95	2.59	6.03	1.46e-25	3.02e-24	2.85e-21																WBGene00016066	acd-2	C24G7.4	ENSG00000108684	ASIC2
WBGene00000820	csp-2	IV	6307739..6315719	1.66	4.41	21.27	4.87e-19	5.45e-18	9.55e-15																WBGene00017879	acd-4	F28A12.1	ENSG00000108684	ASIC2
WBGene00000822	csq-1	X	14684877..14688322	224.09	1.15	2.23	9.8e-08	2.68e-07	0.00192																WBGene00020903	acd-5	T28F2.7	ENSG00000108684	ASIC2
WBGene00017472	cst-1	X	4339634..4343702	16.34	1.11	2.15	1.2e-06	2.88e-06	0.02																WBGene00012137	asic-2	T28F4.2	ENSG00000108684	ASIC2
WBGene00016038	cst-2	X	complement(4333150..4336034)	16.08	1.36	2.56	3.37e-06	7.66e-06	0.07																WBGene00016063	delm-2	C24G7.1	ENSG00000110881	ASIC1
WBGene00006424	ctbp-1	X	5862708..5873320	1.62	2.42	5.35	2.66e-13	1.5e-12	5.22e-09																WBGene00016064	acd-1	C24G7.2	ENSG00000110881	ASIC1
WBGene00010964	ctc-1	MtDNA	7827..9428	5079.62	1.02	2.03	1.03e-05	2.21e-05	0.2																WBGene00016066	acd-2	C24G7.4	ENSG00000110881	ASIC1
WBGene00010962	ctc-3	MtDNA	5678..6449	6335.91	1.24	2.37	3.49e-08	1.01e-07	0.000683																WBGene00017879	acd-4	F28A12.1	ENSG00000110881	ASIC1
WBGene00011756	ctg-2	II	8514118..8516891	6.67	1.09	2.13	7.62e-05	0.000147	1																WBGene00020903	acd-5	T28F2.7	ENSG00000110881	ASIC1
WBGene00000832	ctn-1	I	2606754..2617360	8.15	1.22	2.33	2.31e-07	6.06e-07	0.00453																WBGene00020897	del-10	T28D9.7	ENSG00000110881	ASIC1
WBGene00000841	cul-6	IV	complement(12586511..12590428)	5.76	3.36	10.28	8.85e-25	1.7e-23	1.74e-20																WBGene00016063	delm-2	C24G7.1	ENSG00000213199	ASIC3
WBGene00007919	cup-16	II	8707155..8708860	26.31	3.02	8.13	1.42e-35	8.99e-34	2.78e-31																WBGene00016064	acd-1	C24G7.2	ENSG00000213199	ASIC3
WBGene00000845	cup-4	III	7866509..7868732	10.24	1.01	2.02	0.000134	0.000253	1																WBGene00016066	acd-2	C24G7.4	ENSG00000213199	ASIC3
WBGene00000851	cut-1	II	11269124..11271599	0.13	2.69	6.45	0.0088	0.01	1																WBGene00017879	acd-4	F28A12.1	ENSG00000213199	ASIC3
WBGene00009983	cut-2	V	13414902..13416121	12.16	1.43	2.69	0.01	0.02	1																WBGene00020903	acd-5	T28F2.7	ENSG00000213199	ASIC3
WBGene00008482	cut-4	II	10436144..10440087	7.63	2.92	7.58	3.64e-18	3.69e-17	7.13e-14																WBGene00012137	asic-2	T28F4.2	ENSG00000213199	ASIC3
WBGene00011104	cut-5	X	complement(10333861..10338200)	0.56	2.26	4.78	0.000437	0.000774	1																WBGene00016063	delm-2	C24G7.1	ENSG00000256394	ASIC5
WBGene00022591	cuti-1	I	6404587..6405705	3.79	1.46	2.74	3.11e-05	6.33e-05	0.61																WBGene00016064	acd-1	C24G7.2	ENSG00000256394	ASIC5
WBGene00011888	cutl-15	II	complement(8942674..8947688)	1.96	2.21	4.64	4.16e-11	1.77e-10	8.15e-07																WBGene00016066	acd-2	C24G7.4	ENSG00000256394	ASIC5
WBGene00019426	cutl-16	II	6441428..6443921	2.24	1.62	3.08	4.97e-08	1.41e-07	0.000974																WBGene00017879	acd-4	F28A12.1	ENSG00000256394	ASIC5
WBGene00009541	cutl-17	IV	complement(9449473..9457501)	0.15	1.63	3.09	0.00282	0.0045	1																WBGene00020903	acd-5	T28F2.7	ENSG00000256394	ASIC5
WBGene00022533	cutl-19	III	complement(5215949..5217604)	0.87	2.71	6.54	6.74e-06	1.47e-05	0.13																WBGene00012137	asic-2	T28F4.2	ENSG00000256394	ASIC5
WBGene00013145	cutl-2	II	complement(9721828..9724526)	1.72	3.04	8.25	1.06e-06	2.57e-06	0.02																WBGene00001475	fmi-1	F15B9.7	ENSG00000008300	CELSR3
WBGene00018787	cutl-20	I	complement(963700..969426)	2.24	2.05	4.15	3.13e-08	9.13e-08	0.000613																WBGene00019994	cdh-1	R10F2.1	ENSG00000008300	CELSR3
WBGene00018861	cutl-21	X	1004337..1009412	0.65	3.03	8.15	3.88e-09	1.27e-08	7.6e-05																WBGene00001475	fmi-1	F15B9.7	ENSG00000075275	CELSR1
WBGene00020663	cutl-22	V	1141770..1146498	0.49	1.09	2.14	0.01	0.02	1																WBGene00019994	cdh-1	R10F2.1	ENSG00000075275	CELSR1
WBGene00021343	cutl-23	III	5770185..5774703	0.78	1.86	3.62	9.14e-07	2.23e-06	0.02																WBGene00001475	fmi-1	F15B9.7	ENSG00000143126	CELSR2
WBGene00021396	cutl-24	IV	165077..169980	1.78	2.39	5.25	4.92e-13	2.66e-12	9.65e-09																WBGene00019994	cdh-1	R10F2.1	ENSG00000143126	CELSR2
WBGene00021919	cutl-25	III	complement(3042726..3047125)	1.88	1.83	3.55	3.03e-07	7.87e-07	0.00595																WBGene00001476	fmo-1	K08C7.2	ENSG00000007933	FMO3
WBGene00017421	cutl-29	X	complement(8262421..8271021)	0.82	2.09	4.27	8.66e-07	2.12e-06	0.02																WBGene00001477	fmo-2	K08C7.5	ENSG00000007933	FMO3
WBGene00008978	cutl-3	X	complement(14994752..14999198)	2.46	1.83	3.57	2.27e-09	7.67e-09	4.46e-05																WBGene00001480	fmo-5	H24K24.5	ENSG00000007933	FMO3
WBGene00012165	cutl-6	I	7065263..7067899	0.47	2.27	4.82	0.000131	0.000247	1																WBGene00016728	None	C46H11.2	ENSG00000007933	FMO3
WBGene00013960	cutl-8	I	8270304..8275701	0.21	2.22	4.67	0.00493	0.00764	1																WBGene00001476	fmo-1	K08C7.2	ENSG00000010932	FMO1
WBGene00010893	cutl-9	II	10622265..10625943	0.75	3.11	8.64	8.34e-06	1.81e-05	0.16																WBGene00001477	fmo-2	K08C7.5	ENSG00000010932	FMO1
WBGene00000857	cwn-1	II	complement(130983..133598)	14.28	2.61	6.09	1.04e-18	1.11e-17	2.03e-14																WBGene00001480	fmo-5	H24K24.5	ENSG00000010932	FMO1
WBGene00000858	cwn-2	IV	10067824..10070251	3.24	1.39	2.62	6.3e-05	0.000123	1																WBGene00016728	None	C46H11.2	ENSG00000010932	FMO1
WBGene00000862	cwp-4	V	5053619..5056473	0.35	2.83	7.1	0.000129	0.000244	1																WBGene00001476	fmo-1	K08C7.2	ENSG00000076258	FMO4
WBGene00009844	cwp-5	X	complement(13182463..13189961)	0.12	3.87	14.63	0.00281	0.0045	1																WBGene00001477	fmo-2	K08C7.5	ENSG00000076258	FMO4
WBGene00013854	cyc-2.2	V	complement(12611682..12612260)	89.76	6.5	90.39	8.41e-51	3.41e-48	1.65e-46																WBGene00001480	fmo-5	H24K24.5	ENSG00000076258	FMO4
WBGene00000878	cyn-2	III	13692668..13693811	60.68	3.99	15.85	1.3e-37	1.08e-35	2.54e-33																WBGene00001476	fmo-1	K08C7.2	ENSG00000094963	FMO2
WBGene00011677	cyp-13A1	II	complement(9779182..9781950)	0.34	2.6	6.06	5.8e-05	0.000114	1																WBGene00001477	fmo-2	K08C7.5	ENSG00000094963	FMO2
WBGene00014254	cyp-13A10	II	complement(9660839..9663007)	1.23	2.44	5.42	1.32e-10	5.25e-10	2.59e-06																WBGene00001480	fmo-5	H24K24.5	ENSG00000094963	FMO2
WBGene00011675	cyp-13A3	II	complement(9788801..9793284)	0.32	2.97	7.82	7.27e-05	0.000141	1																WBGene00016728	None	C46H11.2	ENSG00000094963	FMO2
WBGene00011671	cyp-13A4	II	complement(9795848..9797740)	0.63	1.07	2.11	0.0056	0.00862	1																WBGene00001476	fmo-1	K08C7.2	ENSG00000131781	FMO5
WBGene00011672	cyp-13A5	II	complement(9798277..9800363)	18.57	3.95	15.42	1.69e-40	2.03e-38	3.31e-36																WBGene00001477	fmo-2	K08C7.5	ENSG00000131781	FMO5
WBGene00000372	cyp-13A7	II	9803620..9805510	0.22	1.5	2.84	0.01	0.02	1																WBGene00001480	fmo-5	H24K24.5	ENSG00000131781	FMO5
WBGene00011674	cyp-13A8	II	complement(9805627..9807532)	0.32	2.24	4.71	0.00127	0.00211	1																WBGene00016728	None	C46H11.2	ENSG00000131781	FMO5
WBGene00008519	cyp-13B1	X	complement(13406674..13409644)	2.95	2.86	7.26	8.18e-11	3.34e-10	1.6e-06																WBGene00001487	frk-1	T04B2.2	ENSG00000151422	FER
WBGene00010705	cyp-14A1	X	complement(13265041..13267338)	1.44	1.78	3.44	4.58e-05	9.12e-05	0.9																WBGene00002193	kin-5	T13H10.1	ENSG00000151422	FER
WBGene00011009	cyp-14A4	X	complement(13282096..13284204)	0.28	1.5	2.84	0.00739	0.01	1																WBGene00002194	kin-6	ZK20.2	ENSG00000151422	FER
WBGene00000373	cyp-14A5	V	complement(5421018..5423488)	25.47	2.68	6.39	6.69e-29	2.01e-27	1.31e-24																WBGene00002198	kin-14	F22D6.1	ENSG00000151422	FER
WBGene00015135	cyp-23A1	II	4512211..4516115	1.44	3.68	12.83	1.31e-14	8.69e-14	2.56e-10																WBGene00002206	kin-24	K07F5.4	ENSG00000151422	FER
WBGene00014697	cyp-25A3	III	complement(3837551..3839477)	9.01	1.16	2.24	6.07e-05	0.000119	1																WBGene00002208	kin-26	T06C10.6	ENSG00000151422	FER
WBGene00011830	cyp-29A2	V	11217583..11219902	11.52	1.15	2.23	4.35e-06	9.73e-06	0.09																WBGene00004962	spe-8	F53G12.6	ENSG00000151422	FER
WBGene00021412	cyp-29A3	V	59239..63509	6.61	1.84	3.57	7.15e-11	2.94e-10	1.4e-06																WBGene00009039	None	F22B3.8	ENSG00000151422	FER
WBGene00016147	cyp-32A1	V	7781811..7784595	6.4	2.04	4.12	6.06e-11	2.51e-10	1.19e-06																WBGene00009160	None	F26E4.5	ENSG00000151422	FER
WBGene00021167	cyp-32B1	V	complement(2198059..2201415)	7.22	4.69	25.73	5.18e-38	4.48e-36	1.02e-33																WBGene00012010	None	T25B9.4	ENSG00000151422	FER
WBGene00016686	cyp-33C1	V	2179586..2181759	0.1	3.05	8.3	0.02	0.02	1																WBGene00012172	None	W01B6.5	ENSG00000151422	FER
WBGene00021168	cyp-33C12	V	complement(2201581..2204397)	0.2	2.75	6.74	0.00228	0.00368	1																WBGene00013801	None	Y116A8C.24	ENSG00000151422	FER
WBGene00016697	cyp-33C2	V	2183521..2186535	0.27	1.63	3.09	0.01	0.02	1																WBGene00013811	None	Y116A8C.38	ENSG00000151422	FER
WBGene00018262	cyp-33C3	V	2242778..2244871	1.67	2.01	4.02	2.32e-06	5.39e-06	0.05																WBGene00015994	None	C18H7.4	ENSG00000151422	FER
WBGene00018413	cyp-33C4	V	2236162..2237937	6.86	2.1	4.3	4.36e-14	2.71e-13	8.54e-10																WBGene00016085	None	C25A8.5	ENSG00000151422	FER
WBGene00018261	cyp-33C5	V	2245015..2247015	1.49	1.99	3.97	3.96e-07	1.01e-06	0.00777																WBGene00016416	None	C34F11.5	ENSG00000151422	FER
WBGene00018264	cyp-33C6	V	complement(2247472..2249335)	0.27	2.31	4.96	0.000431	0.000763	1																WBGene00016462	None	C35E7.10	ENSG00000151422	FER
WBGene00018260	cyp-33C7	V	2250545..2252553	8.46	2.46	5.49	9.3e-19	1e-17	1.82e-14																WBGene00016954	None	C55C3.4	ENSG00000151422	FER
WBGene00019967	cyp-33C8	V	complement(3800782..3803531)	21.68	2.54	5.82	2.56e-15	1.87e-14	5.02e-11																WBGene00017736	None	F23C8.7	ENSG00000151422	FER
WBGene00010589	cyp-33D1	V	complement(16173743..16175857)	0.29	2	3.99	0.000848	0.00145	1																WBGene00018999	None	F57B9.8	ENSG00000151422	FER
WBGene00012448	cyp-33D3	V	complement(18832327..18837214)	0.44	3.33	10.05	2.46e-06	5.68e-06	0.05																WBGene00019081	None	F59A3.8	ENSG00000151422	FER
WBGene00011698	cyp-34A1	V	complement(15285605..15287925)	0.22	4.28	19.42	0.00111	0.00187	1																WBGene00020003	None	R11E3.1	ENSG00000151422	FER
WBGene00015045	cyp-34A10	V	complement(3970712..3973001)	1.56	4.45	21.79	1.14e-14	7.67e-14	2.24e-10																WBGene00020289	None	T06C10.3	ENSG00000151422	FER
WBGene00011699	cyp-34A2	V	complement(15288924..15291107)	2.62	2.98	7.87	2.49e-11	1.08e-10	4.88e-07																WBGene00020659	None	T21G5.1	ENSG00000151422	FER
WBGene00020386	cyp-34A4	V	3950027..3952097	7.1	6.6	96.85	2.36e-27	6e-26	4.63e-23																WBGene00020966	None	W03A5.1	ENSG00000151422	FER
WBGene00015040	cyp-34A5	V	complement(3955766..3957715)	0.55	2.8	6.97	3.3e-06	7.51e-06	0.06																WBGene00022634	None	ZC581.7	ENSG00000151422	FER
WBGene00015041	cyp-34A6	V	complement(3958160..3961358)	1.24	2.12	4.35	6.24e-09	1.99e-08	0.000122																WBGene00022780	None	ZK622.1	ENSG00000151422	FER
WBGene00015042	cyp-34A7	V	complement(3961760..3963815)	0.13	2.27	4.84	0.01	0.02	1																WBGene00001487	frk-1	T04B2.2	ENSG00000182511	FES
WBGene00015043	cyp-34A8	V	complement(3964779..3967880)	16.17	1.61	3.06	3.14e-10	1.18e-09	6.15e-06																WBGene00002193	kin-5	T13H10.1	ENSG00000182511	FES
WBGene00015044	cyp-34A9	V	complement(3968134..3970514)	31.9	3.61	12.21	8.95e-41	1.11e-38	1.75e-36																WBGene00002194	kin-6	ZK20.2	ENSG00000182511	FES
WBGene00015399	cyp-35A1	V	complement(7359997..7361773)	0.45	5.25	37.96	6.34e-05	0.000124	1																WBGene00002198	kin-14	F22D6.1	ENSG00000182511	FES
WBGene00019472	cyp-35B1	V	3939032..3941235	0.42	2.56	5.88	1.69e-05	3.54e-05	0.33																WBGene00002206	kin-24	K07F5.4	ENSG00000182511	FES
WBGene00019471	cyp-35B2	V	3942215..3944457	0.16	5.58	47.82	0.02	0.02	1																WBGene00002208	kin-26	T06C10.6	ENSG00000182511	FES
WBGene00007913	cyp-36A1	I	complement(8341709..8346023)	5.98	1.1	2.14	0.000154	0.000288	1																WBGene00004962	spe-8	F53G12.6	ENSG00000182511	FES
WBGene00009226	cyp-37B1	V	16278191..16280612	13.12	7.38	166	1.38e-41	1.91e-39	2.71e-37																WBGene00009039	None	F22B3.8	ENSG00000182511	FES
WBGene00013585	cyp-42A1	V	18912038..18918109	3.7	1.4	2.63	2.8e-06	6.43e-06	0.05																WBGene00009160	None	F26E4.5	ENSG00000182511	FES
WBGene00017108	cyp-43A1	X	5714279..5717601	11.71	1.39	2.62	5.63e-08	1.59e-07	0.0011																WBGene00012010	None	T25B9.4	ENSG00000182511	FES
WBGene00019096	cysl-4	V	2005057..2006804	4.07	6.35	81.79	3.03e-16	2.49e-15	5.93e-12																WBGene00012172	None	W01B6.5	ENSG00000182511	FES
WBGene00016996	D1005.2	X	1459047..1462793	5.7	1.79	3.46	8.25e-10	2.94e-09	1.62e-05																WBGene00013801	None	Y116A8C.24	ENSG00000182511	FES
WBGene00016999	D1005.5	X	complement(1470998..1472919)	0.42	4.19	18.21	0.00103	0.00173	1																WBGene00013811	None	Y116A8C.38	ENSG00000182511	FES
WBGene00044421	D1007.18	I	complement(4578695..4579740)	1.5	1.79	3.45	0.000662	0.00114	1																WBGene00015994	None	C18H7.4	ENSG00000182511	FES
WBGene00017001	D1007.3	I	complement(4575782..4577204)	1.85	2.24	4.72	7.73e-07	1.9e-06	0.02																WBGene00016085	None	C25A8.5	ENSG00000182511	FES
WBGene00017020	D1014.7	V	8118264..8120351	0.11	2.53	5.76	0.01	0.02	1																WBGene00016416	None	C34F11.5	ENSG00000182511	FES
WBGene00044300	D1022.9	II	complement(7488242..7489661)	4.9	6.04	65.78	3.54e-19	4e-18	6.95e-15																WBGene00016462	None	C35E7.10	ENSG00000182511	FES
WBGene00044134	D1025.10	X	14516860..14519229	9.17	1.06	2.09	2.83e-05	5.78e-05	0.55																WBGene00016954	None	C55C3.4	ENSG00000182511	FES
WBGene00017027	D1044.1	III	5544304..5546287	15.25	2.18	4.52	1.09e-12	5.6e-12	2.13e-08																WBGene00017736	None	F23C8.7	ENSG00000182511	FES
WBGene00017032	D1044.7	III	complement(5507050..5508738)	0.34	1.8	3.48	0.00265	0.00425	1																WBGene00018999	None	F57B9.8	ENSG00000182511	FES
WBGene00008368	D1053.3	X	complement(11729586..11733698)	9.21	2.99	7.96	1.18e-17	1.14e-16	2.31e-13																WBGene00019081	None	F59A3.8	ENSG00000182511	FES
WBGene00008369	D1053.4	X	complement(11721724..11724195)	6.78	1.11	2.16	0.000241	0.00044	1																WBGene00020003	None	R11E3.1	ENSG00000182511	FES
WBGene00077783	D1054.18	V	complement(10800725..10801291)	6.96	1.01	2.01	0.00992	0.01	1																WBGene00020289	None	T06C10.3	ENSG00000182511	FES
WBGene00017040	D1079.1	X	4403159..4407145	0.55	2.35	5.1	0.000187	0.000346	1																WBGene00020659	None	T21G5.1	ENSG00000182511	FES
WBGene00045508	D1081.10	I	complement(8469922..8471852)	0.56	5.27	38.54	3.13e-05	6.36e-05	0.61																WBGene00020966	None	W03A5.1	ENSG00000182511	FES
WBGene00050879	D1081.11	I	complement(8472556..8473481)	1.4	4.27	19.26	5.59e-07	1.4e-06	0.01																WBGene00022634	None	ZC581.7	ENSG00000182511	FES
WBGene00086554	D1081.12	I	complement(8474061..8474767)	21.01	5.85	57.77	5.96e-35	3.53e-33	1.17e-30																WBGene00022780	None	ZK622.1	ENSG00000182511	FES
WBGene00008381	D1081.3	I	complement(8463356..8469309)	0.6	5.52	45.91	2.48e-08	7.34e-08	0.000486																WBGene00001492	frm-5.1	Y38C1AB.8	ENSG00000163629	PTPN13
WBGene00008382	D1081.4	I	complement(8474886..8476282)	0.43	1.42	2.67	0.02	0.03	1																WBGene00010558	ptp-4	K04D7.4	ENSG00000163629	PTPN13
WBGene00008383	D1081.5	I	8481152..8482538	8.21	5.71	52.44	2.04e-29	6.46e-28	3.99e-25																WBGene00021406	frm-5.2	Y38C1AB.4	ENSG00000163629	PTPN13
WBGene00008388	D1086.1	V	14098858..14100390	14.64	1.67	3.18	1.41e-08	4.31e-08	0.000277																WBGene00001492	frm-5.1	Y38C1AB.8	ENSG00000170324	FRMPD2
WBGene00044082	D1086.12	V	14101186..14102821	24.57	1.5	2.83	2.63e-08	7.75e-08	0.000516																WBGene00010558	ptp-4	K04D7.4	ENSG00000170324	FRMPD2
WBGene00045355	D1086.17	V	14067819..14071215	29.7	5.42	42.75	1.61e-34	8.92e-33	3.15e-30																WBGene00021406	frm-5.2	Y38C1AB.4	ENSG00000170324	FRMPD2
WBGene00045405	D1086.18	V	14085889..14087169	4.94	2.99	7.94	2.01e-12	1e-11	3.94e-08																WBGene00001492	frm-5.1	Y38C1AB.8	ENSG00000204179	PTPN20
WBGene00008389	D1086.2	V	complement(14097038..14098668)	7.36	4.01	16.07	3.17e-24	5.82e-23	6.21e-20																WBGene00010558	ptp-4	K04D7.4	ENSG00000204179	PTPN20
WBGene00008392	D1086.5	V	complement(14088893..14090359)	20.08	3.15	8.86	4.23e-16	3.42e-15	8.29e-12																WBGene00021406	frm-5.2	Y38C1AB.4	ENSG00000204179	PTPN20
WBGene00008393	D1086.6	V	14079801..14081766	120.56	1.41	2.65	5.28e-11	2.21e-10	1.04e-06																WBGene00020841	None	T27A3.5	ENSG00000204179	PTPN20
WBGene00008395	D1086.8	V	14094105..14097088	15.15	1.36	2.57	4.24e-07	1.08e-06	0.00831																WBGene00001493	frm-7	C51F7.1	ENSG00000139926	FRMD6
WBGene00008401	D2005.6	I	complement(7786205..7793539)	0.96	1.09	2.13	0.00196	0.0032	1																WBGene00001493	frm-7	C51F7.1	ENSG00000153303	FRMD1
WBGene00017041	D2007.1	III	8155470..8155989	51.28	1.29	2.45	3.6e-07	9.23e-07	0.00705																WBGene00001494	frm-8	H09G03.2	ENSG00000070601	FRMPD1
WBGene00017042	D2007.2	III	8148967..8154619	5.23	1.95	3.86	3e-10	1.13e-09	5.88e-06																WBGene00001494	frm-8	H09G03.2	ENSG00000147234	FRMPD3
WBGene00008407	D2023.3	V	complement(11802105..11811943)	1.35	1.62	3.07	0.000215	0.000395	1																WBGene00001494	frm-8	H09G03.2	ENSG00000169933	FRMPD4
WBGene00017050	D2024.1	IV	7247543..7249437	1.01	5.17	36.09	3.7e-07	9.48e-07	0.00726																WBGene00001500	ftn-1	C54F6.14	ENSG00000087086	FTL
WBGene00008423	D2045.5	III	complement(10468107..10469503)	5.67	3.87	14.58	3.68e-24	6.73e-23	7.22e-20																WBGene00001500	ftn-1	C54F6.14	ENSG00000132446	FTHL17
WBGene00008425	D2045.8	III	10482288..10483926	28.67	2.94	7.7	8.96e-22	1.31e-20	1.76e-17																WBGene00001500	ftn-1	C54F6.14	ENSG00000167996	FTH1
WBGene00017055	D2062.1	II	2631473..2633054	5.33	6.36	82.31	1.05e-13	6.22e-13	2.05e-09																WBGene00001500	ftn-1	C54F6.14	ENSG00000181867	FTMT
WBGene00194711	D2062.13	II	2612612..2614060	2.29	4.99	31.79	8.3e-09	2.6e-08	0.000163																WBGene00001505	fut-1	K08F8.3	ENSG00000130383	FUT5
WBGene00017056	D2062.4	II	2623402..2624530	4.03	5.19	36.53	2.37e-18	2.44e-17	4.64e-14																WBGene00001507	fut-4	K12H6.3	ENSG00000130383	FUT5
WBGene00017057	D2062.5	II	2622663..2623767	1.19	4.53	23.16	6.19e-07	1.54e-06	0.01																WBGene00020222	fut-6	T05A7.5	ENSG00000130383	FUT5
WBGene00017060	D2063.1	V	4327121..4328736	3.03	1.92	3.78	5.45e-08	1.54e-07	0.00107																WBGene00043986	fut-5	T05A7.10	ENSG00000130383	FUT5
WBGene00008432	D2085.7	II	8641381..8648227	8.64	1.57	2.98	7.35e-08	2.05e-07	0.00144																WBGene00001505	fut-1	K08F8.3	ENSG00000156413	FUT6
WBGene00008434	D2089.3	II	complement(10663605..10665131)	0.74	5.16	35.63	7.13e-05	0.000139	1																WBGene00001507	fut-4	K12H6.3	ENSG00000156413	FUT6
WBGene00017065	D2092.4	I	complement(6612188..6615990)	32.46	1.26	2.4	1.25e-08	3.84e-08	0.000246																WBGene00020222	fut-6	T05A7.5	ENSG00000156413	FUT6
WBGene00017067	D2092.6	I	6596919..6598928	0.35	1.32	2.5	0.03	0.04	1																WBGene00043986	fut-5	T05A7.10	ENSG00000156413	FUT6
WBGene00017068	D2092.8	I	6620665..6621292	2.33	2.6	6.08	9.05e-07	2.21e-06	0.02																WBGene00001505	fut-1	K08F8.3	ENSG00000171124	FUT3
WBGene00044953	D2096.13	IV	complement(8357938..8358592)	7.97	1	2	0.00234	0.00378	1																WBGene00001507	fut-4	K12H6.3	ENSG00000171124	FUT3
WBGene00017072	D2096.5	IV	complement(8359165..8359716)	6.39	2.2	4.6	1.86e-09	6.36e-09	3.65e-05																WBGene00020222	fut-6	T05A7.5	ENSG00000171124	FUT3
WBGene00017073	D2096.6	IV	complement(8368344..8369235)	1.1	2.59	6.04	2.76e-05	5.65e-05	0.54																WBGene00043986	fut-5	T05A7.10	ENSG00000171124	FUT3
WBGene00017076	D2096.9	IV	complement(8381922..8382814)	2.98	1.1	2.14	0.01	0.02	1																WBGene00001505	fut-1	K08F8.3	ENSG00000172461	FUT9
WBGene00018976	daam-1	V	complement(64564..83831)	0.93	1.31	2.48	2.76e-06	6.34e-06	0.05																WBGene00001507	fut-4	K12H6.3	ENSG00000172461	FUT9
WBGene00022076	daao-1	IV	2614200..2617135	5.76	1.65	3.13	6.41e-06	1.41e-05	0.13																WBGene00020222	fut-6	T05A7.5	ENSG00000172461	FUT9
WBGene00000895	dac-1	III	816145..821730	1.61	1.94	3.84	8.53e-08	2.35e-07	0.00167																WBGene00043986	fut-5	T05A7.10	ENSG00000172461	FUT9
WBGene00000906	daf-10	IV	complement(9136933..9146210)	0.29	2.43	5.39	1.52e-06	3.62e-06	0.03																WBGene00001505	fut-1	K08F8.3	ENSG00000172728	FUT10
WBGene00000907	daf-11	V	complement(11718089..11725652)	0.09	3.5	11.28	0.000488	0.000858	1																WBGene00001507	fut-4	K12H6.3	ENSG00000172728	FUT10
WBGene00000908	daf-12	X	10644409..10666874	5.15	1.69	3.22	4.17e-11	1.77e-10	8.17e-07																WBGene00020222	fut-6	T05A7.5	ENSG00000172728	FUT10
WBGene00000910	daf-14	IV	10250646..10255844	17.57	1.7	3.25	1.49e-09	5.13e-09	2.92e-05																WBGene00043986	fut-5	T05A7.10	ENSG00000172728	FUT10
WBGene00000920	daf-28	V	19815133..19816451	4.37	4.96	31.2	1.53e-16	1.3e-15	2.99e-12																WBGene00001505	fut-1	K08F8.3	ENSG00000180549	FUT7
WBGene00000899	daf-3	X	complement(817927..825475)	11.33	1.06	2.08	9.34e-07	2.28e-06	0.02																WBGene00001507	fut-4	K12H6.3	ENSG00000180549	FUT7
WBGene00016246	daf-37	II	complement(6203292..6208218)	1.46	2.61	6.12	1.03e-10	4.15e-10	2.02e-06																WBGene00020222	fut-6	T05A7.5	ENSG00000180549	FUT7
WBGene00013642	daf-38	IV	15820059..15825617	0.73	1.47	2.78	0.000187	0.000345	1																WBGene00043986	fut-5	T05A7.10	ENSG00000180549	FUT7
WBGene00000902	daf-6	X	14888488..14894297	0.74	2.08	4.24	3.29e-08	9.57e-08	0.000645																WBGene00001505	fut-1	K08F8.3	ENSG00000196371	FUT4
WBGene00000903	daf-7	III	811828..813773	2.15	4.27	19.23	2.67e-17	2.47e-16	5.24e-13																WBGene00001507	fut-4	K12H6.3	ENSG00000196371	FUT4
WBGene00000905	daf-9	X	6196927..6200818	2.72	2.76	6.75	7.47e-18	7.35e-17	1.47e-13																WBGene00020222	fut-6	T05A7.5	ENSG00000196371	FUT4
WBGene00000928	dao-2	II	4562853..4563546	18.8	1.68	3.21	3.05e-05	6.19e-05	0.6																WBGene00043986	fut-5	T05A7.10	ENSG00000196371	FUT4
WBGene00000930	dao-4	X	10075288..10076357	0.8	2.35	5.11	7.82e-05	0.000151	1																WBGene00001505	fut-1	K08F8.3	ENSG00000196968	FUT11
WBGene00000932	dao-6	III	complement(9735265..9736057)	2.6	4.56	23.65	9.75e-08	2.67e-07	0.00191																WBGene00001507	fut-4	K12H6.3	ENSG00000196968	FUT11
WBGene00000934	dat-1	III	9242914..9246802	0.28	2.51	5.71	0.00031	0.000558	1																WBGene00020222	fut-6	T05A7.5	ENSG00000196968	FUT11
WBGene00000936	dbl-1	V	6758135..6760418	4.27	1.42	2.68	7.2e-07	1.78e-06	0.01																WBGene00043986	fut-5	T05A7.10	ENSG00000196968	FUT11
WBGene00017082	DC2.5	V	complement(210148..212787)	17.95	1.37	2.59	1.48e-06	3.52e-06	0.03																WBGene00001512	gab-1	ZC482.1	ENSG00000145864	GABRB2
WBGene00007395	dcar-1	V	17910304..17917241	33.84	1.65	3.13	4.72e-15	3.32e-14	9.25e-11																WBGene00001512	gab-1	ZC482.1	ENSG00000163288	GABRB1
WBGene00015776	dct-1	X	7954355..7956211	36.01	1.72	3.29	1.6e-14	1.05e-13	3.14e-10																WBGene00001512	gab-1	ZC482.1	ENSG00000166206	GABRB3
WBGene00012618	dct-10	V	20506503..20509508	0.08	4.91	30.02	0.04	0.05	1																WBGene00001512	gab-1	ZC482.1	ENSG00000268089	GABRQ
WBGene00013794	dct-13	IV	complement(17024318..17025132)	1.78	2.73	6.64	9.35e-08	2.57e-07	0.00183																WBGene00001515	gap-1	T24C12.2	ENSG00000105808	RASA4
WBGene00012340	dct-15	IV	complement(9806416..9810733)	0.43	3.48	11.12	8.5e-07	2.08e-06	0.02																WBGene00001515	gap-1	T24C12.2	ENSG00000111344	RASAL1
WBGene00009431	dct-17	V	complement(13727763..13730776)	16.31	3.86	14.47	2.65e-47	7.27e-45	5.19e-43																WBGene00001515	gap-1	T24C12.2	ENSG00000155903	RASA2
WBGene00007876	dct-19	IV	12942933..12944526	0.93	5.83	56.93	5.33e-06	1.18e-05	0.1																WBGene00001515	gap-1	T24C12.2	ENSG00000170667	RASA4B
WBGene00017218	dct-5	II	complement(5435724..5436933)	1.32	2.49	5.6	2.03e-05	4.22e-05	0.4																WBGene00001515	gap-1	T24C12.2	ENSG00000185989	RASA3
WBGene00017773	dct-6	III	5966413..5971510	12.11	1.03	2.04	8.33e-07	2.05e-06	0.02																WBGene00001517	gar-1	C15B12.5	ENSG00000101180	HRH3
WBGene00021006	dct-9	I	complement(2233744..2234957)	8.71	5.44	43.46	3.68e-26	8.16e-25	7.21e-22																WBGene00001518	gar-2	F47D12.1	ENSG00000101180	HRH3
WBGene00008127	ddo-1	V	complement(17774187..17777227)	12.48	1.14	2.21	5.05e-05	0.0001	0.99																WBGene00001517	gar-1	C15B12.5	ENSG00000134489	HRH4
WBGene00017565	ddo-2	V	complement(7433401..7435650)	45.06	1.97	3.93	1.83e-09	6.26e-09	3.59e-05																WBGene00001518	gar-2	F47D12.1	ENSG00000134489	HRH4
WBGene00016104	ddr-1	X	5461256..5466310	3.89	1.42	2.67	3.69e-08	1.07e-07	0.000723																WBGene00001517	gar-1	C15B12.5	ENSG00000196639	HRH1
WBGene00000942	deb-1	IV	complement(7085216..7094364)	23.94	1.56	2.95	3.62e-14	2.28e-13	7.1e-10																WBGene00001518	gar-2	F47D12.1	ENSG00000196639	HRH1
WBGene00018380	decr-1.1	II	2353312..2354373	48.73	3.85	14.43	1.28e-25	2.68e-24	2.52e-21																WBGene00001519	gar-3	Y40H4A.1	ENSG00000133019	CHRM3
WBGene00012177	decr-1.2	II	8545652..8546854	12.39	5.59	48.14	3.34e-37	2.53e-35	6.55e-33																WBGene00001519	gar-3	Y40H4A.1	ENSG00000168539	CHRM1
WBGene00011467	decr-1.3	II	complement(8172229..8173562)	11.08	4.89	29.61	4.1e-25	8.17e-24	8.04e-21																WBGene00001519	gar-3	Y40H4A.1	ENSG00000180720	CHRM4
WBGene00000950	deg-1	X	7763187..7774915	1.29	2.97	7.82	1.3e-14	8.68e-14	2.56e-10																WBGene00001519	gar-3	Y40H4A.1	ENSG00000181072	CHRM2
WBGene00000951	deg-3	V	complement(11412870..11415159)	2.11	2.8	6.97	5.2e-16	4.14e-15	1.02e-11																WBGene00001519	gar-3	Y40H4A.1	ENSG00000184984	CHRM5
WBGene00009109	degt-1	V	10540324..10545742	0.38	2.45	5.47	1.19e-06	2.85e-06	0.02																WBGene00001523	gbh-2	M05D6.7	ENSG00000185973	TMLHE
WBGene00000952	del-1	X	14271959..14277040	0.61	2.85	7.2	9.87e-09	3.07e-08	0.000193																WBGene00015376	None	C03B1.5	ENSG00000102572	STK24
WBGene00020897	del-10	II	complement(6474338..6482125)	2.67	2.41	5.3	5.04e-15	3.53e-14	9.88e-11																WBGene00015376	None	C03B1.5	ENSG00000115694	STK25
WBGene00000953	del-2	IV	complement(9636980..9642003)	0.71	2.71	6.55	5.94e-09	1.9e-08	0.000116																WBGene00001538	gcy-12	F08B1.2	ENSG00000070019	GUCY2C
WBGene00012116	del-4	I	complement(8139468..8142537)	0.31	4.08	16.91	3.65e-05	7.35e-05	0.72																WBGene00001538	gcy-12	F08B1.2	ENSG00000101890	GUCY2F
WBGene00010334	del-5	X	complement(11004984..11008181)	4.63	2.29	4.9	1.05e-10	4.23e-10	2.06e-06																WBGene00001538	gcy-12	F08B1.2	ENSG00000132518	GUCY2D
WBGene00011891	del-6	V	10572920..10575449	80.21	1.53	2.89	1.74e-14	1.14e-13	3.4e-10																WBGene00001559	gei-1	F45H7.2	ENSG00000130052	STARD8
WBGene00007518	del-8	X	9589423..9595459	0.18	2.49	5.63	0.00637	0.00973	1																WBGene00001559	gei-1	F45H7.2	ENSG00000133121	STARD13
WBGene00015957	del-9	X	complement(3613353..3617378)	1.32	2.66	6.31	3.63e-09	1.19e-08	7.12e-05																WBGene00001559	gei-1	F45H7.2	ENSG00000164741	DLC1
WBGene00016063	delm-2	I	4109407..4112385	4.03	7.44	173.26	5.06e-18	5.04e-17	9.93e-14																WBGene00001560	gei-3	T22H6.6	ENSG00000079432	CIC
WBGene00009717	dep-1	II	complement(9005796..9019775)	5.02	1.53	2.9	3.33e-10	1.25e-09	6.52e-06																WBGene00001560	gei-3	T22H6.6	ENSG00000114439	BBX
WBGene00000955	des-2	V	complement(11415342..11420293)	1.53	3.47	11.1	7.99e-17	6.98e-16	1.57e-12																WBGene00001577	gem-4	T12A7.1	ENSG00000124772	CPNE5
WBGene00017028	dex-1	III	5526071..5535481	1.39	1.41	2.65	2.85e-05	5.81e-05	0.56																WBGene00006441	cpna-4	Y73F8A.19	ENSG00000124772	CPNE5
WBGene00000958	dgk-1	X	complement(984581..991456)	2.01	2.19	4.55	5.84e-10	2.12e-09	1.15e-05																WBGene00007044	cpna-5	B0495.10	ENSG00000124772	CPNE5
WBGene00000960	dgk-3	III	9163077..9168027	0.11	5.56	47.27	0.02	0.02	1																WBGene00001577	gem-4	T12A7.1	ENSG00000139117	CPNE8
WBGene00019428	dgk-5	II	complement(6456522..6467642)	3.88	1.47	2.78	1.79e-08	5.38e-08	0.000351																WBGene00006441	cpna-4	Y73F8A.19	ENSG00000139117	CPNE8
WBGene00000961	dgn-1	X	complement(10920533..10928998)	20.39	1.72	3.29	7.37e-16	5.77e-15	1.44e-11																WBGene00007044	cpna-5	B0495.10	ENSG00000139117	CPNE8
WBGene00018943	dgn-2	X	complement(1365474..1367516)	0.57	4.43	21.56	7.31e-06	1.59e-05	0.14																WBGene00001577	gem-4	T12A7.1	ENSG00000144550	CPNE9
WBGene00008436	DH11.2	II	8012816..8015264	41.56	1.02	2.03	3.93e-05	7.87e-05	0.77																WBGene00006441	cpna-4	Y73F8A.19	ENSG00000144550	CPNE9
WBGene00008438	DH11.5	II	7976614..7994206	2.97	2.16	4.46	6.92e-14	4.2e-13	1.36e-09																WBGene00007044	cpna-5	B0495.10	ENSG00000144550	CPNE9
WBGene00007154	dhc-3	V	13138981..13152466	0.24	4.64	24.93	8.12e-13	4.25e-12	1.59e-08																WBGene00006423	asd-2	T21G5.5	ENSG00000112531	QKI
WBGene00012272	dhc-4	III	10969944..10991912	0.58	2.23	4.68	1.01e-08	3.14e-08	0.000198																WBGene00001603	gln-2	K03H1.1	ENSG00000135821	GLUL
WBGene00007126	dhcr-7	V	complement(20480792..20485385)	2.32	1.25	2.38	2.46e-05	5.06e-05	0.48																WBGene00003001	lin-12	R107.8	ENSG00000074181	NOTCH3
WBGene00019344	dhhc-10	X	4707188..4709812	13.17	1.09	2.13	5.48e-05	0.000108	1																WBGene00018547	clec-78	F47C12.2	ENSG00000074181	NOTCH3
WBGene00020694	dhhc-11	I	5764030..5768190	0.36	3.07	8.39	0.000479	0.000843	1																WBGene00000792	crb-1	F11C7.4	ENSG00000074181	NOTCH3
WBGene00010323	dhhc-12	I	10522091..10523996	5.07	4.11	17.25	5.39e-21	7.34e-20	1.06e-16																WBGene00003482	mua-3	K08E5.3	ENSG00000074181	NOTCH3
WBGene00019257	dhhc-13	IV	5917326..5921446	1.83	6	63.81	1.21e-14	8.1e-14	2.37e-10																WBGene00003497	mup-4	K07D8.1	ENSG00000074181	NOTCH3
WBGene00012948	dhhc-2	I	11836460..11849251	5.63	1.53	2.88	2.6e-08	7.67e-08	0.00051																WBGene00022816	fbn-1	ZK783.1	ENSG00000074181	NOTCH3
WBGene00020066	dhhc-5	III	complement(6847390..6849055)	1.22	1.49	2.8	0.000476	0.000838	1																WBGene00003001	lin-12	R107.8	ENSG00000134250	NOTCH2
WBGene00000963	dhp-1	I	complement(7238994..7243967)	26.28	2.49	5.62	7.83e-26	1.68e-24	1.54e-21																WBGene00018547	clec-78	F47C12.2	ENSG00000134250	NOTCH2
WBGene00000964	dhp-2	IV	9978122..9980770	8.91	1.12	2.17	2.93e-05	5.97e-05	0.57																WBGene00000792	crb-1	F11C7.4	ENSG00000134250	NOTCH2
WBGene00010063	dhrs-4	V	12922608..12924156	36.55	1.28	2.42	9.01e-09	2.82e-08	0.000177																WBGene00003482	mua-3	K08E5.3	ENSG00000134250	NOTCH2
WBGene00000977	dhs-14	V	complement(2763981..2765274)	31.01	1.08	2.11	9.56e-06	2.06e-05	0.19																WBGene00003497	mup-4	K07D8.1	ENSG00000134250	NOTCH2
WBGene00000978	dhs-15	V	complement(2768419..2769854)	1.97	4.77	27.2	4.12e-11	1.75e-10	8.08e-07																WBGene00022816	fbn-1	ZK783.1	ENSG00000134250	NOTCH2
WBGene00000979	dhs-16	V	5983745..5985473	0.46	2.06	4.18	0.000579	0.00101	1																WBGene00003001	lin-12	R107.8	ENSG00000148400	NOTCH1
WBGene00000983	dhs-20	V	complement(11602294..11604563)	7.8	1.44	2.71	1.46e-07	3.92e-07	0.00287																WBGene00018547	clec-78	F47C12.2	ENSG00000148400	NOTCH1
WBGene00000984	dhs-21	V	complement(12731772..12733645)	49.49	1.76	3.38	3.77e-14	2.37e-13	7.39e-10																WBGene00000792	crb-1	F11C7.4	ENSG00000148400	NOTCH1
WBGene00000986	dhs-23	V	15381097..15382305	12.64	2.98	7.88	3.45e-11	1.48e-10	6.77e-07																WBGene00003482	mua-3	K08E5.3	ENSG00000148400	NOTCH1
WBGene00000968	dhs-4	I	complement(9647603..9649238)	5.47	2.1	4.28	4.38e-11	1.85e-10	8.59e-07																WBGene00003497	mup-4	K07D8.1	ENSG00000148400	NOTCH1
WBGene00000972	dhs-8	II	14498026..14499755	3.93	1.58	3	0.000197	0.000363	1																WBGene00022816	fbn-1	ZK783.1	ENSG00000148400	NOTCH1
WBGene00000998	dig-1	III	6746308..6794764	0.65	3.25	9.53	2.34e-25	4.76e-24	4.58e-21																WBGene00003001	lin-12	R107.8	ENSG00000162804	SNED1
WBGene00016789	djr-1.2	V	complement(4054191..4055109)	0.81	1.95	3.87	0.000547	0.000955	1																WBGene00003001	lin-12	R107.8	ENSG00000204301	NOTCH4
WBGene00012424	dlc-3	IV	16432231..16437953	20.42	1.58	2.99	4.8e-08	1.37e-07	0.00094																WBGene00018547	clec-78	F47C12.2	ENSG00000204301	NOTCH4
WBGene00043067	dlc-5	IV	6438223..6440032	4.97	2.25	4.75	2e-09	6.78e-09	3.91e-05																WBGene00000792	crb-1	F11C7.4	ENSG00000204301	NOTCH4
WBGene00013712	dlc-6	I	10323511..10324145	4.4	7.01	128.46	2.76e-08	8.12e-08	0.000541																WBGene00003482	mua-3	K08E5.3	ENSG00000204301	NOTCH4
WBGene00001006	dlg-1	X	5479700..5484941	14.71	1.61	3.05	3.05e-12	1.48e-11	5.98e-08																WBGene00003497	mup-4	K07D8.1	ENSG00000204301	NOTCH4
WBGene00020741	dlhd-1	II	complement(1169546..1172130)	6.88	4.9	29.88	2.15e-29	6.79e-28	4.21e-25																WBGene00022816	fbn-1	ZK783.1	ENSG00000204301	NOTCH4
WBGene00001008	dlk-1	I	complement(12565804..12572801)	19.28	1.9	3.73	7.94e-19	8.66e-18	1.56e-14																WBGene00001612	glr-1	C06E1.4	ENSG00000120251	GRIA2
WBGene00011345	dma-1	I	8281969..8284460	1.11	2.85	7.22	2.54e-10	9.7e-10	4.97e-06																WBGene00001613	glr-2	B0280.12	ENSG00000120251	GRIA2
WBGene00007929	dmd-10	V	complement(13222620..13225941)	0.85	4.9	29.82	1.31e-06	3.14e-06	0.03																WBGene00001614	glr-3	K10D3.1	ENSG00000120251	GRIA2
WBGene00007776	dmd-4	X	complement(14857303..14861801)	0.4	2.41	5.31	0.000983	0.00166	1																WBGene00001615	glr-4	C06A8.9	ENSG00000120251	GRIA2
WBGene00007058	dmd-6	IV	14616603..14623961	22.12	1.17	2.25	5.38e-08	1.52e-07	0.00106																WBGene00001616	glr-5	ZC196.7	ENSG00000120251	GRIA2
WBGene00020708	dmd-8	V	complement(334646..336861)	0.44	1.63	3.1	0.0011	0.00185	1																WBGene00001612	glr-1	C06E1.4	ENSG00000125675	GRIA3
WBGene00021871	dml-1	IV	2887025..2889021	6.5	3.64	12.51	8.01e-19	8.74e-18	1.57e-14																WBGene00001613	glr-2	B0280.12	ENSG00000125675	GRIA3
WBGene00010191	dmsr-1	V	11438770..11441618	4.58	1.29	2.44	2.36e-05	4.86e-05	0.46																WBGene00001614	glr-3	K10D3.1	ENSG00000125675	GRIA3
WBGene00019262	dmsr-12	V	complement(6804512..6806440)	1.01	1.17	2.26	0.03	0.04	1																WBGene00001615	glr-4	C06A8.9	ENSG00000125675	GRIA3
WBGene00021275	dmsr-2	I	2533268..2542114	3.31	1.56	2.95	4.33e-07	1.1e-06	0.00848																WBGene00001616	glr-5	ZC196.7	ENSG00000125675	GRIA3
WBGene00012962	dmsr-5	III	complement(10992129..10995237)	0.7	1.93	3.82	6.4e-05	0.000125	1																WBGene00001612	glr-1	C06E1.4	ENSG00000152578	GRIA4
WBGene00013222	dmsr-6	II	14455632..14464911	0.94	2.07	4.2	1.87e-07	4.94e-07	0.00366																WBGene00001613	glr-2	B0280.12	ENSG00000152578	GRIA4
WBGene00016428	dmsr-7	V	5405358..5408386	1.86	1.65	3.15	8.17e-05	0.000158	1																WBGene00001614	glr-3	K10D3.1	ENSG00000152578	GRIA4
WBGene00007951	dmsr-8	V	complement(10510684..10514371)	0.72	1.58	3	0.000186	0.000345	1																WBGene00001615	glr-4	C06A8.9	ENSG00000152578	GRIA4
WBGene00001032	dnj-14	X	complement(4709772..4711744)	41.96	1.2	2.3	2.17e-09	7.34e-09	4.25e-05																WBGene00001616	glr-5	ZC196.7	ENSG00000152578	GRIA4
WBGene00010745	dod-17	IV	12976231..12978343	20.28	3.03	8.16	1.31e-26	3.07e-25	2.57e-22																WBGene00001612	glr-1	C06E1.4	ENSG00000155511	GRIA1
WBGene00022644	dod-19	V	complement(411782..414760)	248.83	2.51	5.69	5.86e-24	1.05e-22	1.15e-19																WBGene00001613	glr-2	B0280.12	ENSG00000155511	GRIA1
WBGene00015259	dod-20	V	422498..424064	0.36	2.65	6.29	0.000199	0.000367	1																WBGene00001614	glr-3	K10D3.1	ENSG00000155511	GRIA1
WBGene00007873	dod-21	IV	12936738..12937988	18.41	6.29	78.14	5.07e-50	1.89e-47	9.94e-46																WBGene00001615	glr-4	C06A8.9	ENSG00000155511	GRIA1
WBGene00010125	dod-22	IV	12965387..12967318	95.71	7.38	166.15	2.12e-113	9.89e-110	4.16e-109																WBGene00001616	glr-5	ZC196.7	ENSG00000155511	GRIA1
WBGene00009898	dod-23	II	complement(8398161..8399160)	460.48	1.99	3.98	3.59e-15	2.57e-14	7.04e-11																WBGene00001614	glr-3	K10D3.1	ENSG00000105737	GRIK5
WBGene00007875	dod-24	IV	complement(12940106..12941405)	123.52	3.87	14.62	6.99e-40	7.62e-38	1.37e-35																WBGene00001615	glr-4	C06A8.9	ENSG00000105737	GRIK5
WBGene00016052	dod-3	V	complement(2730594..2731098)	176.1	4.97	31.34	6.15e-45	1.29e-42	1.21e-40																WBGene00001616	glr-5	ZC196.7	ENSG00000105737	GRIK5
WBGene00011869	dod-6	III	10197716..10198352	52.18	3.5	11.32	2.81e-28	7.93e-27	5.52e-24																WBGene00001614	glr-3	K10D3.1	ENSG00000149403	GRIK4
WBGene00001052	dop-1	X	complement(4411359..4416079)	0.94	2.17	4.52	3.18e-08	9.29e-08	0.000624																WBGene00001615	glr-4	C06A8.9	ENSG00000149403	GRIK4
WBGene00001053	dop-2	V	9608562..9614942	1.51	2.36	5.14	5.78e-14	3.55e-13	1.13e-09																WBGene00001616	glr-5	ZC196.7	ENSG00000149403	GRIK4
WBGene00020506	dop-3	X	complement(6564175..6569518)	1.53	3.25	9.54	3.21e-13	1.79e-12	6.29e-09																WBGene00001614	glr-3	K10D3.1	ENSG00000163873	GRIK3
WBGene00011382	dop-5	V	complement(11362453..11366221)	0.89	2.44	5.44	2.73e-10	1.04e-09	5.35e-06																WBGene00001615	glr-4	C06A8.9	ENSG00000163873	GRIK3
WBGene00016037	dop-6	X	4320863..4327331	0.44	2.31	4.97	3.58e-06	8.1e-06	0.07																WBGene00001616	glr-5	ZC196.7	ENSG00000163873	GRIK3
WBGene00019331	dos-3	III	complement(835815..839591)	0.14	5.89	59.35	0.01	0.02	1																WBGene00001612	glr-1	C06E1.4	ENSG00000163873	GRIK3
WBGene00012302	dot-1.3	X	complement(12301488..12302817)	0.96	5.81	56.29	6.35e-06	1.39e-05	0.12																WBGene00001613	glr-2	B0280.12	ENSG00000163873	GRIK3
WBGene00015519	doxa-1	III	8581102..8583928	3.22	1.06	2.08	0.00127	0.00211	1																WBGene00001614	glr-3	K10D3.1	ENSG00000164418	GRIK2
WBGene00001054	dpf-1	V	15471335..15476122	2.82	1.82	3.52	2.61e-10	9.95e-10	5.11e-06																WBGene00001615	glr-4	C06A8.9	ENSG00000164418	GRIK2
WBGene00001059	dpf-6	III	8038241..8041374	2.1	1.99	3.97	1.12e-05	2.39e-05	0.22																WBGene00001616	glr-5	ZC196.7	ENSG00000164418	GRIK2
WBGene00001063	dpy-1	III	complement(2035036..2048007)	0.29	1.19	2.28	0.00089	0.00151	1																WBGene00001612	glr-1	C06E1.4	ENSG00000164418	GRIK2
WBGene00001074	dpy-13	IV	4235614..4236710	23.5	2.02	4.05	3.22e-06	7.32e-06	0.06																WBGene00001613	glr-2	B0280.12	ENSG00000164418	GRIK2
WBGene00001075	dpy-14	I	6843589..6845134	14.86	1.98	3.95	0.000474	0.000833	1																WBGene00001614	glr-3	K10D3.1	ENSG00000171189	GRIK1
WBGene00001064	dpy-2	II	6714292..6715971	2.37	1.1	2.14	0.00165	0.00272	1																WBGene00001615	glr-4	C06A8.9	ENSG00000171189	GRIK1
WBGene00001079	dpy-20	IV	complement(11696443..11699895)	0.2	1.72	3.29	0.00473	0.00735	1																WBGene00001616	glr-5	ZC196.7	ENSG00000171189	GRIK1
WBGene00001081	dpy-22	X	complement(9810202..9822273)	3	2.44	5.43	3.46e-13	1.91e-12	6.78e-09																WBGene00001612	glr-1	C06E1.4	ENSG00000171189	GRIK1
WBGene00006592	dpy-31	III	7202661..7207664	21.95	1.53	2.89	1.23e-09	4.3e-09	2.42e-05																WBGene00001613	glr-2	B0280.12	ENSG00000171189	GRIK1
WBGene00001066	dpy-4	IV	complement(14985543..14986784)	21.29	2.09	4.25	3.44e-06	7.8e-06	0.07																WBGene00001618	glr-7	C43H6.9	ENSG00000152208	GRID2
WBGene00001067	dpy-5	I	complement(5432158..5433054)	23.59	2.16	4.48	6.02e-06	1.33e-05	0.12																WBGene00001618	glr-7	C43H6.9	ENSG00000182771	GRID1
WBGene00001068	dpy-6	X	complement(8450381..8455640)	0.25	1.59	3.01	0.000783	0.00134	1																WBGene00001619	glr-8	F22A3.3	ENSG00000176884	GRIN1
WBGene00016103	dpyd-1	X	5467870..5472684	37.03	1.45	2.73	2.35e-12	1.16e-11	4.62e-08																WBGene00003774	nmr-1	F07F6.6	ENSG00000176884	GRIN1
WBGene00018643	drd-50	IV	4117732..4119179	27.21	4.93	30.59	4.36e-36	3e-34	8.55e-32																WBGene00001620	glt-1	C12D12.2	ENSG00000110436	SLC1A2
WBGene00016911	drn-1	II	complement(5270406..5271845)	4.81	2.85	7.19	2.32e-15	1.71e-14	4.54e-11																WBGene00001621	glt-3	K08F4.4	ENSG00000110436	SLC1A2
WBGene00010262	droe-4	V	13992660..13993476	7.67	2.8	6.94	4.67e-19	5.23e-18	9.15e-15																WBGene00001623	glt-5	Y53C12A.2	ENSG00000110436	SLC1A2
WBGene00022550	droe-8	V	8726516..8728894	0.32	4.79	27.76	0.000147	0.000275	1																WBGene00001624	glt-6	R05G6.6	ENSG00000110436	SLC1A2
WBGene00001096	dsc-1	X	complement(15031353..15034541)	0.18	2.71	6.55	0.00858	0.01	1																WBGene00001625	glt-7	W03G1.1	ENSG00000110436	SLC1A2
WBGene00001103	dsl-1	IV	complement(1207255..1208102)	2.02	3.19	9.1	1.81e-10	7.08e-10	3.56e-06																WBGene00001622	glt-4	T22E5.2	ENSG00000110436	SLC1A2
WBGene00001104	dsl-2	IV	complement(1202651..1204970)	14.3	1.59	3.01	7.94e-08	2.2e-07	0.00156																WBGene00001622	glt-4	T22E5.2	ENSG00000079215	SLC1A3
WBGene00001108	dsl-6	IV	complement(11396788..11398317)	0.99	2.75	6.74	0.00017	0.000316	1																WBGene00001623	glt-5	Y53C12A.2	ENSG00000079215	SLC1A3
WBGene00001109	dsl-7	V	12993180..12994822	0.39	3.87	14.63	5.95e-06	1.31e-05	0.12																WBGene00001620	glt-1	C12D12.2	ENSG00000079215	SLC1A3
WBGene00018771	duox-2	I	137845..144565	0.06	1.5	2.83	0.04	0.05	1																WBGene00001624	glt-6	R05G6.6	ENSG00000079215	SLC1A3
WBGene00001113	dur-1	IV	complement(9921955..9928223)	10.4	2.79	6.9	7.89e-26	1.69e-24	1.55e-21																WBGene00001622	glt-4	T22E5.2	ENSG00000105143	SLC1A6
WBGene00022861	dve-1	X	complement(427043..433799)	10.68	2.2	4.6	5.85e-15	4.07e-14	1.15e-10																WBGene00001623	glt-5	Y53C12A.2	ENSG00000105143	SLC1A6
WBGene00001116	dyc-1	X	14049535..14063884	1.73	1.57	2.98	2.29e-08	6.79e-08	0.000448																WBGene00001620	glt-1	C12D12.2	ENSG00000105143	SLC1A6
WBGene00001117	dyf-1	I	complement(4989568..4994675)	0.75	2.86	7.26	5.15e-10	1.89e-09	1.01e-05																WBGene00001624	glt-6	R05G6.6	ENSG00000105143	SLC1A6
WBGene00001127	dyf-11	X	763769..766713	0.76	4.53	23.11	4.37e-09	1.42e-08	8.57e-05																WBGene00001622	glt-4	T22E5.2	ENSG00000105281	SLC1A5
WBGene00001129	dyf-13	II	complement(7168817..7171355)	0.25	1.22	2.33	0.01	0.02	1																WBGene00001620	glt-1	C12D12.2	ENSG00000105281	SLC1A5
WBGene00010349	dyf-18	IV	complement(11798667..11801088)	0.26	3.18	9.04	0.00168	0.00276	1																WBGene00001623	glt-5	Y53C12A.2	ENSG00000105281	SLC1A5
WBGene00012826	dyf-19	V	19625062..19630753	0.34	2.89	7.39	1.46e-05	3.09e-05	0.29																WBGene00001624	glt-6	R05G6.6	ENSG00000105281	SLC1A5
WBGene00001118	dyf-2	III	complement(13674917..13686445)	0.8	2.51	5.71	3.51e-12	1.7e-11	6.89e-08																WBGene00001622	glt-4	T22E5.2	ENSG00000106688	SLC1A1
WBGene00001121	dyf-5	I	9359075..9364180	0.76	3.25	9.53	1.93e-10	7.51e-10	3.78e-06																WBGene00001623	glt-5	Y53C12A.2	ENSG00000106688	SLC1A1
WBGene00001122	dyf-6	X	complement(10379693..10386508)	1.09	2.64	6.22	4.38e-12	2.09e-11	8.59e-08																WBGene00001620	glt-1	C12D12.2	ENSG00000106688	SLC1A1
WBGene00001123	dyf-7	X	9698678..9701679	2.98	2.53	5.78	4.42e-16	3.56e-15	8.66e-12																WBGene00001624	glt-6	R05G6.6	ENSG00000106688	SLC1A1
WBGene00018307	dyla-1	X	16841105..16842975	1.47	1.59	3.01	0.000562	0.00098	1																WBGene00001622	glt-4	T22E5.2	ENSG00000115902	SLC1A4
WBGene00011469	dylt-3	II	8181737..8182309	2.17	5.18	36.21	1.96e-07	5.17e-07	0.00384																WBGene00001620	glt-1	C12D12.2	ENSG00000115902	SLC1A4
WBGene00001131	dys-1	I	complement(11526918..11557851)	5.13	1.77	3.42	6.68e-15	4.62e-14	1.31e-10																WBGene00001623	glt-5	Y53C12A.2	ENSG00000115902	SLC1A4
WBGene00008448	E01G4.6	II	13482405..13485780	7.19	4.56	23.51	4.21e-32	1.81e-30	8.25e-28																WBGene00001624	glt-6	R05G6.6	ENSG00000115902	SLC1A4
WBGene00008449	E01G6.1	X	12260881..12266537	0.15	2.8	6.96	0.000888	0.00151	1																WBGene00001622	glt-4	T22E5.2	ENSG00000162383	SLC1A7
WBGene00008450	E01G6.2	X	12256644..12258971	5.91	1.63	3.1	1.18e-08	3.64e-08	0.000232																WBGene00001643	gly-18	F22D6.11	ENSG00000111846	GCNT2
WBGene00008454	E02A10.4	V	complement(12566016..12567951)	7.56	2.33	5.02	1.92e-13	1.1e-12	3.76e-09																WBGene00009447	None	F35H8.2	ENSG00000111846	GCNT2
WBGene00017095	E02C12.10	V	complement(9375099..9378404)	0.56	5.98	63.18	2.56e-06	5.92e-06	0.05																WBGene00011090	None	R07B7.6	ENSG00000111846	GCNT2
WBGene00017096	E02C12.11	V	complement(9379435..9379908)	0.4	5.05	33.21	0.03	0.04	1																WBGene00012102	None	T27F6.1	ENSG00000111846	GCNT2
WBGene00017097	E02C12.12	V	complement(9380068..9382336)	0.24	2.19	4.55	0.02	0.02	1																WBGene00012135	None	T28F3.9	ENSG00000111846	GCNT2
WBGene00017092	E02C12.6	V	complement(9369549..9371086)	1.29	1.79	3.45	2.88e-05	5.88e-05	0.56																WBGene00013119	None	Y51H4A.25	ENSG00000111846	GCNT2
WBGene00017093	E02C12.8	V	complement(9371620..9373613)	3.81	1.53	2.88	9.24e-06	1.99e-05	0.18																WBGene00019270	None	H41C03.3	ENSG00000111846	GCNT2
WBGene00008460	E02H4.2	X	complement(14278459..14281599)	0.71	1.15	2.22	0.00263	0.00422	1																WBGene00001643	gly-18	F22D6.11	ENSG00000124091	GCNT7
WBGene00008462	E02H4.4	X	14257969..14262435	0.51	2.17	4.5	4.09e-05	8.18e-05	0.8																WBGene00009447	None	F35H8.2	ENSG00000124091	GCNT7
WBGene00008463	E02H4.5	X	complement(14254039..14255139)	0.41	3.48	11.17	0.000531	0.000927	1																WBGene00011090	None	R07B7.6	ENSG00000124091	GCNT7
WBGene00077757	E02H4.7	X	14256273..14257411	25.83	3.16	8.92	1.49e-15	1.12e-14	2.92e-11																WBGene00012102	None	T27F6.1	ENSG00000124091	GCNT7
WBGene00017102	E02H9.4	III	2456180..2457764	6.33	2.04	4.13	2.51e-10	9.62e-10	4.93e-06																WBGene00012135	None	T28F3.9	ENSG00000124091	GCNT7
WBGene00017104	E02H9.6	III	2436105..2442328	0.24	3.48	11.13	0.0011	0.00185	1																WBGene00013119	None	Y51H4A.25	ENSG00000124091	GCNT7
WBGene00017112	E03H12.5	IV	4977201..4978084	50.19	5.75	53.88	1.47e-28	4.24e-27	2.89e-24																WBGene00019270	None	H41C03.3	ENSG00000124091	GCNT7
WBGene00017114	E03H12.7	IV	complement(4987702..4988642)	20.05	5.57	47.45	1.26e-30	4.67e-29	2.47e-26																WBGene00001643	gly-18	F22D6.11	ENSG00000140297	GCNT3
WBGene00008476	E03H4.8	I	complement(12424555..12426850)	43.74	3.94	15.39	4.38e-69	4.3e-66	8.59e-65																WBGene00009447	None	F35H8.2	ENSG00000140297	GCNT3
WBGene00008481	E04D5.2	II	complement(10419230..10422026)	1.06	1.38	2.61	0.000666	0.00115	1																WBGene00011090	None	R07B7.6	ENSG00000140297	GCNT3
WBGene00008483	E04D5.4	II	10440286..10442515	3.87	2.56	5.91	1.57e-11	6.98e-11	3.07e-07																WBGene00012102	None	T27F6.1	ENSG00000140297	GCNT3
WBGene00008484	E04D5.5	II	10411289..10412670	9.44	1.38	2.6	1.56e-06	3.71e-06	0.03																WBGene00012135	None	T28F3.9	ENSG00000140297	GCNT3
WBGene00017129	E04F6.10	II	complement(7214055..7216957)	1.7	1.51	2.85	0.000146	0.000274	1																WBGene00013119	None	Y51H4A.25	ENSG00000140297	GCNT3
WBGene00017124	E04F6.4	II	7189420..7192507	6.96	1.78	3.45	8.82e-11	3.59e-10	1.73e-06																WBGene00019270	None	H41C03.3	ENSG00000140297	GCNT3
WBGene00017126	E04F6.6	II	complement(7197415..7199565)	15.01	1.58	2.99	2.08e-10	8.07e-10	4.08e-06																WBGene00001643	gly-18	F22D6.11	ENSG00000176928	GCNT4
WBGene00017127	E04F6.8	II	complement(7210731..7211380)	371.65	1.56	2.94	8.18e-15	5.6e-14	1.6e-10																WBGene00009447	None	F35H8.2	ENSG00000176928	GCNT4
WBGene00017128	E04F6.9	II	complement(7211625..7212159)	264.58	2.37	5.16	2.67e-31	1.06e-29	5.23e-27																WBGene00011090	None	R07B7.6	ENSG00000176928	GCNT4
WBGene00001145	eat-16	I	9722550..9726282	7.32	1.08	2.11	3.7e-05	7.44e-05	0.73																WBGene00012102	None	T27F6.1	ENSG00000176928	GCNT4
WBGene00001147	eat-18	I	14391960..14395241	0.34	3.79	13.83	0.00743	0.01	1																WBGene00012135	None	T28F3.9	ENSG00000176928	GCNT4
WBGene00001133	eat-2	II	complement(14166882..14171648)	0.19	5.9	59.77	0.01	0.02	1																WBGene00013119	None	Y51H4A.25	ENSG00000176928	GCNT4
WBGene00001135	eat-4	III	9136916..9141822	1.41	2.53	5.79	1.39e-10	5.5e-10	2.72e-06																WBGene00019270	None	H41C03.3	ENSG00000176928	GCNT4
WBGene00001150	ech-1.1	V	complement(15357696..15360738)	2.05	1.79	3.45	2.68e-06	6.17e-06	0.05																WBGene00001643	gly-18	F22D6.11	ENSG00000187210	GCNT1
WBGene00001158	ech-9	IV	complement(10233321..10235329)	17.41	3.3	9.82	7.14e-13	3.77e-12	1.4e-08																WBGene00009447	None	F35H8.2	ENSG00000187210	GCNT1
WBGene00017140	EEED8.12	II	complement(5408260..5409024)	7.32	1.85	3.6	4.39e-10	1.62e-09	8.6e-06																WBGene00011090	None	R07B7.6	ENSG00000187210	GCNT1
WBGene00017133	EEED8.2	II	5416714..5418377	6.12	2.11	4.31	9.22e-09	2.88e-08	0.000181																WBGene00012102	None	T27F6.1	ENSG00000187210	GCNT1
WBGene00017135	EEED8.4	II	5410467..5411235	8.1	1.66	3.16	1.64e-07	4.36e-07	0.00321																WBGene00012135	None	T28F3.9	ENSG00000187210	GCNT1
WBGene00001169	eef-1A.2	X	7823652..7825769	445.51	1.7	3.26	1.55e-13	9.06e-13	3.05e-09																WBGene00013119	None	Y51H4A.25	ENSG00000187210	GCNT1
WBGene00001159	eff-1	II	8346690..8350557	2.7	2.07	4.2	5.59e-11	2.33e-10	1.1e-06																WBGene00019270	None	H41C03.3	ENSG00000187210	GCNT1
WBGene00012980	efhd-1	II	14178814..14189917	22.45	2.47	5.54	1.52e-29	4.87e-28	2.98e-25																WBGene00001627	gly-2	C55B7.2	ENSG00000152127	MGAT5
WBGene00015680	egal-1	IV	5820370..5830199	18.3	1.72	3.3	7.84e-14	4.73e-13	1.54e-09																WBGene00001627	gly-2	C55B7.2	ENSG00000167889	MGAT5B
WBGene00017146	EGAP1.1	III	complement(5935749..5937220)	1.23	3.58	11.94	1.09e-08	3.37e-08	0.000214																WBGene00001627	gly-2	C55B7.2	ENSG00000169193	CCDC126
WBGene00017150	EGAP5.1	X	5163055..5163439	0.71	3.75	13.48	0.00358	0.00566	1																WBGene00001631	gly-6	H38K22.5	ENSG00000144278	GALNT13
WBGene00017151	EGAP9.3	V	complement(6578185..6580182)	1.91	1.98	3.96	1.65e-08	4.97e-08	0.000323																WBGene00001633	gly-8	Y66A7A.6	ENSG00000110328	GALNT18
WBGene00013486	egas-1	V	18640337..18648392	0.1	5.89	59.16	0.01	0.02	1																WBGene00001633	gly-8	Y66A7A.6	ENSG00000130035	GALNT8
WBGene00018906	egas-4	IV	complement(7493843..7497850)	0.43	2.97	7.85	9.4e-09	2.93e-08	0.000184																WBGene00014261	shk-1	ZK1321.2	ENSG00000130035	GALNT8
WBGene00001182	egl-13	X	5663837..5674060	6.12	1.37	2.58	1.57e-06	3.71e-06	0.03																WBGene00001633	gly-8	Y66A7A.6	ENSG00000131386	GALNT15
WBGene00001184	egl-15	X	11016410..11023421	4.25	3.26	9.57	3.4e-28	9.44e-27	6.66e-24																WBGene00001633	gly-8	Y66A7A.6	ENSG00000182870	GALNT9
WBGene00001185	egl-17	X	489695..492273	1.16	1.91	3.77	4.07e-05	8.15e-05	0.8																WBGene00001633	gly-8	Y66A7A.6	ENSG00000185274	WBSCR17
WBGene00001187	egl-19	IV	7405460..7418733	3.06	2.28	4.85	1.25e-15	9.51e-15	2.46e-11																WBGene00001669	gpa-7	R10H10.5	ENSG00000087258	GNAO1
WBGene00001171	egl-2	V	complement(1288841..1299332)	1.25	3.09	8.51	1.06e-16	9.16e-16	2.08e-12																WBGene00003850	odr-3	C34D1.3	ENSG00000087258	GNAO1
WBGene00001188	egl-20	IV	complement(9812444..9815526)	3.68	1.27	2.41	3.63e-05	7.32e-05	0.71																WBGene00001650	gon-1	F25H8.3	ENSG00000163638	ADAMTS9
WBGene00001189	egl-21	IV	complement(10478450..10481844)	74.8	2.08	4.24	9.54e-25	1.82e-23	1.87e-20																WBGene00001650	gon-1	F25H8.3	ENSG00000173157	ADAMTS20
WBGene00001190	egl-23	IV	13989094..14012026	2.83	1.41	2.66	2.15e-06	5.01e-06	0.04																WBGene00001651	gon-2	T01H8.5	ENSG00000070985	TRPM5
WBGene00001172	egl-3	V	complement(10169197..10173753)	38.54	3.05	8.3	2.1e-42	3.15e-40	4.11e-38																WBGene00001795	gtl-1	C05C12.3	ENSG00000070985	TRPM5
WBGene00001202	egl-36	X	10734326..10744355	2.57	1.62	3.07	9.67e-08	2.65e-07	0.0019																WBGene00001796	gtl-2	F54D1.5	ENSG00000070985	TRPM5
WBGene00001207	egl-43	II	9955185..9962344	7.73	3.4	10.54	1.98e-26	4.54e-25	3.88e-22																WBGene00001651	gon-2	T01H8.5	ENSG00000083067	TRPM3
WBGene00001208	egl-44	II	5933493..5940815	18.1	1.57	2.97	4.1e-10	1.52e-09	8.03e-06																WBGene00001795	gtl-1	C05C12.3	ENSG00000083067	TRPM3
WBGene00001210	egl-46	V	complement(6679317..6681573)	1.36	2.49	5.62	1.53e-06	3.62e-06	0.03																WBGene00001796	gtl-2	F54D1.5	ENSG00000083067	TRPM3
WBGene00001211	egl-47	V	9899587..9907644	0.4	1.22	2.33	0.00967	0.01	1																WBGene00001651	gon-2	T01H8.5	ENSG00000092439	TRPM7
WBGene00001174	egl-5	III	7814380..7817127	1.82	2.21	4.62	1.2e-08	3.67e-08	0.000235																WBGene00001795	gtl-1	C05C12.3	ENSG00000092439	TRPM7
WBGene00001237	elc-2	X	complement(1777355..1778146)	0.67	6.11	68.95	0.0084	0.01	1																WBGene00001796	gtl-2	F54D1.5	ENSG00000092439	TRPM7
WBGene00021281	ell-1	IV	4394410..4415622	23.63	1.03	2.04	1.73e-06	4.08e-06	0.03																WBGene00001651	gon-2	T01H8.5	ENSG00000119121	TRPM6
WBGene00001242	elo-4	III	complement(9332269..9334274)	7.27	1.53	2.89	3.68e-06	8.32e-06	0.07																WBGene00001795	gtl-1	C05C12.3	ENSG00000119121	TRPM6
WBGene00001245	elo-7	IV	9529947..9531378	4.88	7.54	186.31	5.37e-14	3.31e-13	1.05e-09																WBGene00001796	gtl-2	F54D1.5	ENSG00000119121	TRPM6
WBGene00001246	elo-8	III	complement(11230378..11232164)	7.16	4	16.02	2.9e-24	5.37e-23	5.69e-20																WBGene00001651	gon-2	T01H8.5	ENSG00000130529	TRPM4
WBGene00001251	elt-3	X	13934883..13941247	13.42	1.39	2.61	6.41e-07	1.6e-06	0.01																WBGene00001795	gtl-1	C05C12.3	ENSG00000130529	TRPM4
WBGene00015981	elt-7	V	4770670..4773091	11.39	1.2	2.3	3.26e-06	7.42e-06	0.06																WBGene00001796	gtl-2	F54D1.5	ENSG00000130529	TRPM4
WBGene00001263	emb-9	III	complement(9336881..9344447)	81.5	2.06	4.16	1.52e-19	1.79e-18	2.98e-15																WBGene00001651	gon-2	T01H8.5	ENSG00000134160	TRPM1
WBGene00001310	end-1	V	13985137..13987072	0.91	3.25	9.49	9.85e-06	2.12e-05	0.19																WBGene00001795	gtl-1	C05C12.3	ENSG00000134160	TRPM1
WBGene00010488	endu-1	I	complement(9745967..9747923)	58.48	2.03	4.1	1.83e-18	1.92e-17	3.59e-14																WBGene00001796	gtl-2	F54D1.5	ENSG00000134160	TRPM1
WBGene00019779	endu-2	X	8242056..8247869	218.16	1.91	3.75	2.01e-14	1.3e-13	3.94e-10																WBGene00001651	gon-2	T01H8.5	ENSG00000142185	TRPM2
WBGene00017013	ensh-1	X	8908050..8910837	1.44	2.57	5.94	2.25e-10	8.68e-10	4.42e-06																WBGene00001795	gtl-1	C05C12.3	ENSG00000142185	TRPM2
WBGene00010510	ent-3	V	complement(14232281..14236076)	8.99	5.46	43.94	1.04e-38	9.94e-37	2.05e-34																WBGene00001796	gtl-2	F54D1.5	ENSG00000142185	TRPM2
WBGene00045401	eol-1	V	complement(13979571..13980907)	3.11	4.05	16.56	9.05e-14	5.42e-13	1.77e-09																WBGene00001651	gon-2	T01H8.5	ENSG00000144481	TRPM8
WBGene00004255	epac-1	III	10189218..10195399	0.23	3.47	11.07	4.71e-06	1.05e-05	0.09																WBGene00001795	gtl-1	C05C12.3	ENSG00000144481	TRPM8
WBGene00021468	epg-2	I	2300086..2302823	33.52	3.23	9.41	1.52e-34	8.54e-33	2.99e-30																WBGene00001796	gtl-2	F54D1.5	ENSG00000144481	TRPM8
WBGene00022078	epg-9	IV	2601141..2607571	26.72	1.02	2.03	4.54e-06	1.01e-05	0.09																WBGene00001669	gpa-7	R10H10.5	ENSG00000065135	GNAI3
WBGene00001328	epi-1	IV	10666827..10679289	9.64	3.51	11.43	1.62e-26	3.76e-25	3.18e-22																WBGene00003850	odr-3	C34D1.3	ENSG00000065135	GNAI3
WBGene00007091	eri-12	IV	12156838..12164266	39.85	1.15	2.22	5.82e-09	1.86e-08	0.000114																WBGene00001669	gpa-7	R10H10.5	ENSG00000114353	GNAI2
WBGene00018358	erp-44.3	IV	8123105..8127214	3.48	3.02	8.12	5.08e-13	2.74e-12	9.96e-09																WBGene00003850	odr-3	C34D1.3	ENSG00000114353	GNAI2
WBGene00016870	ets-10	X	4284189..4284901	1.02	2.76	6.75	2.73e-05	5.59e-05	0.54																WBGene00001669	gpa-7	R10H10.5	ENSG00000127955	GNAI1
WBGene00017601	ets-7	V	complement(7557541..7558783)	0.36	1.53	2.89	0.03	0.04	1																WBGene00003850	odr-3	C34D1.3	ENSG00000127955	GNAI1
WBGene00016865	ets-9	X	4280980..4284176	6.8	1.56	2.96	1.76e-07	4.67e-07	0.00345																WBGene00001669	gpa-7	R10H10.5	ENSG00000134183	GNAT2
WBGene00009304	eva-1	I	complement(14829667..14834839)	3.41	2.14	4.4	5.02e-10	1.84e-09	9.84e-06																WBGene00003850	odr-3	C34D1.3	ENSG00000134183	GNAT2
WBGene00001366	exc-5	IV	complement(8799089..8813539)	6.96	2.3	4.93	4.8e-16	3.85e-15	9.41e-12																WBGene00001669	gpa-7	R10H10.5	ENSG00000214415	GNAT3
WBGene00019030	exc-6	III	1103224..1111923	9.36	2.79	6.91	2.1e-26	4.8e-25	4.12e-22																WBGene00003850	odr-3	C34D1.3	ENSG00000214415	GNAT3
WBGene00001368	exc-7	II	9575971..9581490	6.91	1.22	2.32	9.28e-07	2.26e-06	0.02																WBGene00001674	gpa-12	F18G5.3	ENSG00000120063	GNA13
WBGene00017644	exc-9	IV	complement(7939812..7941064)	10.76	1.12	2.18	0.000121	0.000228	1																WBGene00001674	gpa-12	F18G5.3	ENSG00000146535	GNA12
WBGene00001373	exp-1	II	complement(6157167..6161094)	0.58	3.14	8.79	2.62e-08	7.71e-08	0.000513																WBGene00001680	gpb-2	F52A8.2	ENSG00000069966	GNB5
WBGene00001374	exp-2	V	6139836..6143548	1.49	2.45	5.46	2.11e-11	9.27e-11	4.14e-07																WBGene00001687	gpn-1	F59D12.4	ENSG00000063660	GPC1
WBGene00001377	eya-1	I	complement(14220783..14231360)	2.7	1.21	2.31	0.000139	0.000262	1																WBGene00001687	gpn-1	F59D12.4	ENSG00000076716	GPC4
WBGene00008490	F01D4.8	IV	complement(10450802..10453098)	2.87	3.2	9.2	2.99e-14	1.9e-13	5.87e-10																WBGene00001687	gpn-1	F59D12.4	ENSG00000183098	GPC6
WBGene00008492	F01D5.1	II	complement(13996958..13997606)	31.22	4.49	22.52	3.74e-45	8.11e-43	7.33e-41																WBGene00001687	gpn-1	F59D12.4	ENSG00000213420	GPC2
WBGene00008500	F01D5.10	II	complement(14017839..14021330)	0.66	1.41	2.66	0.0018	0.00295	1																WBGene00001707	grh-1	Y48G8AR.1	ENSG00000083307	GRHL2
WBGene00008493	F01D5.2	II	complement(13998497..13999064)	4.93	1.77	3.41	3.77e-06	8.52e-06	0.07																WBGene00001707	grh-1	Y48G8AR.1	ENSG00000134317	GRHL1
WBGene00008494	F01D5.3	II	complement(13999059..14000144)	16.99	2.38	5.22	2.03e-15	1.51e-14	3.99e-11																WBGene00001707	grh-1	Y48G8AR.1	ENSG00000158055	GRHL3
WBGene00008495	F01D5.5	II	complement(14001686..14002306)	23.23	4.85	28.78	1.31e-36	9.67e-35	2.56e-32																WBGene00001745	gsa-1	R06A10.2	ENSG00000087460	GNAS
WBGene00008497	F01D5.7	II	14008666..14010583	0.73	7.27	153.88	0.00165	0.00272	1																WBGene00001745	gsa-1	R06A10.2	ENSG00000141404	GNAL
WBGene00008498	F01D5.8	II	14010706..14013826	11.4	1.36	2.57	3.61e-06	8.16e-06	0.07																WBGene00001771	gst-23	T28A11.11	ENSG00000084207	GSTP1
WBGene00219373	F01E11.18	X	6989675..6990994	1.27	3.04	8.2	7.22e-08	2.01e-07	0.00142																WBGene00001789	gst-41	R13D7.7	ENSG00000084207	GSTP1
WBGene00008508	F01G10.5	IV	complement(10227987..10231060)	4.01	6.02	64.81	7.51e-28	2.03e-26	1.47e-23																WBGene00001758	gst-10	Y45G12C.2	ENSG00000084207	GSTP1
WBGene00008509	F01G10.6	IV	complement(10226334..10227639)	0.45	2.59	6.01	0.00048	0.000843	1																WBGene00001771	gst-23	T28A11.11	ENSG00000134184	GSTM1
WBGene00008511	F01G10.9	IV	complement(10255755..10259657)	1.08	1.13	2.19	0.00327	0.00518	1																WBGene00001789	gst-41	R13D7.7	ENSG00000134184	GSTM1
WBGene00206382	F01G12.18	X	complement(16397070..16398368)	2.84	2.13	4.38	9.46e-06	2.04e-05	0.19																WBGene00001771	gst-23	T28A11.11	ENSG00000134201	GSTM5
WBGene00008513	F02A9.1	III	complement(9075726..9077804)	1.09	3.12	8.69	4.79e-07	1.21e-06	0.00938																WBGene00001789	gst-41	R13D7.7	ENSG00000134201	GSTM5
WBGene00044406	F02A9.7	III	complement(9074872..9075639)	1.01	2.67	6.34	1.72e-05	3.61e-05	0.34																WBGene00001771	gst-23	T28A11.11	ENSG00000134202	GSTM3
WBGene00008515	F02C12.1	X	13402083..13406415	5.95	1.31	2.47	3.92e-07	1e-06	0.00769																WBGene00001789	gst-41	R13D7.7	ENSG00000134202	GSTM3
WBGene00008516	F02C12.2	X	complement(13398198..13399230)	0.42	2.69	6.45	0.000713	0.00123	1																WBGene00001771	gst-23	T28A11.11	ENSG00000168765	GSTM4
[truncated: 8,422 more rows]

## Sheet: S4B_spo11 DOWN
WormBase Gene ID	Name	Chromosome	Region	Max group mean	Log₂ fold change	Fold change	P-value	FDR p-value	Bonferroni		DAVID Bioinformatics Resources 6.8							WormBase Tissue Enrichment Analysis							Human Orthologs (OrthoList 2)
WBGene00009583	aagr-3	V	complement(9725972..9729510)	71	-1.22	-2.33	6.07e-09	1.94e-08	0.000119		Category	Term	Count	%	P-Value	Benjamini		Term	Expected	Observed	Enrichment Fold Change	P value	Q value		WormBase ID	Common Name	Locus ID	Ensembl ID	HGNC Symbol
WBGene00000001	aap-1	I	5107833..5110183	47.53	-1.18	-2.27	1.6e-08	4.83e-08	0.000313		GOTERM_BP_ALL	embryo development ending in birth or egg hatching	1304	37	6.9e-199	2.6e-195		germ line WBbt:0005784	1400	3178	2.2	0	0		WBGene00000001	aap-1	Y110A7A.10	ENSG00000105647	PIK3R2
WBGene00000196	aars-1	II	complement(11460215..11464129)	13.88	-1.39	-2.62	1.95e-09	6.64e-09	3.83e-05		GOTERM_BP_ALL	embryo development	1320	37.5	1.8e-196	3.4e-193		reproductive system WBbt:0005747	1700	3216	1.8	1.3e-318	2.1e-316		WBGene00000001	aap-1	Y110A7A.10	ENSG00000117461	PIK3R3
WBGene00000197	aars-2	I	3983171..3986915	103.37	-1.01	-2.01	3.26e-06	7.41e-06	0.06		GOTERM_BP_ALL	multicellular organism development	1638	46.5	1.3e-151	1.7e-148		Psub1 WBbt:0006874	50	139	2.8	9.1e-37	9.5e-35		WBGene00000001	aap-1	Y110A7A.10	ENSG00000145675	PIK3R1
WBGene00000009	aat-8	IV	complement(3862129..3865042)	0.7	-2.49	-5.63	2.86e-08	8.39e-08	0.00056		GOTERM_BP_ALL	reproduction	1181	33.6	1.6e-141	1.5e-138		gonadal primordium WBbt:0008366	610	881	1.4	1.8e-33	1.4e-31		WBGene00000001	aap-1	Y110A7A.10	ENSG00000268173	None
WBGene00000010	aat-9	I	complement(11388689..11396660)	13.94	-1.11	-2.17	3.18e-06	7.25e-06	0.06		GOTERM_BP_ALL	single-multicellular organism process	1655	47	1.7e-138	1.2e-135		Psub3 WBbt:0006875	14	47	3.3	1.3e-18	8e-17		WBGene00000001	aap-1	Y110A7A.10	ENSG00000278139	None
WBGene00012714	abce-1	III	13153817..13160284	99.41	-1.37	-2.58	4.97e-11	2.08e-10	9.74e-07		GOTERM_BP_ALL	anatomical structure development	1681	47.8	9.4e-136	5.8e-133		AB WBbt:0004015	25	67	2.7	7.1e-18	3.7e-16		WBGene00000064	act-2	T04C12.5	ENSG00000075624	ACTB
WBGene00012097	abcf-2	III	complement(13457687..13462238)	195.11	-1.11	-2.15	2.52e-07	6.58e-07	0.00494		GOTERM_BP_ALL	single-organism developmental process	1688	48	1.3e-134	7e-132		EMS WBbt:0006876	15	43	2.9	1.1e-13	4.8e-12		WBGene00000064	act-2	T04C12.5	ENSG00000123165	ACTRT1
WBGene00018339	abcf-3	III	6173305..6176171	81.27	-1.8	-3.48	3.01e-17	2.75e-16	5.89e-13		GOTERM_BP_ALL	developmental process	1693	48.1	4.4e-132	2.1e-129		Z2 WBbt:0004576	11	35	3.1	9.2e-13	3.6e-11		WBGene00000064	act-2	T04C12.5	ENSG00000148156	ACTL7B
WBGene00015146	abi-1	III	complement(5690107..5692740)	117.86	-1.16	-2.24	1.89e-08	5.67e-08	0.000371		GOTERM_BP_ALL	cellular nitrogen compound metabolic process	948	26.9	3.6e-99	1.5e-96		Z3 WBbt:0004575	11	35	3.1	9.2e-13	3.6e-11		WBGene00000064	act-2	T04C12.5	ENSG00000169067	ACTBL2
WBGene00009952	acaa-2	III	13344917..13346866	162.02	-1.07	-2.1	9.96e-08	2.72e-07	0.00195		GOTERM_BP_ALL	single organism reproductive process	690	19.6	5.9e-95	2.2e-92		oocyte WBbt:0006797	35	71	2	1.9e-10	6.1e-09		WBGene00000064	act-2	T04C12.5	ENSG00000169717	ACTRT2
WBGene00016655	acbp-1	I	complement(4635722..4637328)	274.73	-1.19	-2.29	1.14e-08	3.52e-08	0.000224		GOTERM_BP_ALL	nitrogen compound metabolic process	980	27.8	4.6e-89	1.6e-86		striated muscle WBbt:0005779	300	387	1.3	2e-08	5.7e-07		WBGene00000064	act-2	T04C12.5	ENSG00000181786	ACTL9
WBGene00011731	acbp-5	III	complement(13639893..13641688)	47.38	-2.1	-4.29	6.52e-26	1.41e-24	1.28e-21		GOTERM_BP_ALL	cellular macromolecule metabolic process	1156	32.8	7.5e-80	2.3e-77		Psub2 WBbt:0006873	10	27	2.7	2.6e-08	6.7e-07		WBGene00000064	act-2	T04C12.5	ENSG00000184009	ACTG1
WBGene00012457	acbp-6	II	complement(11972310..11973732)	15.67	-1.14	-2.21	0.000473	0.000833	1		GOTERM_BP_ALL	reproductive process	754	21.4	6.4e-75	1.8e-72		C WBbt:0003810	9.1	21	2.3	1.5e-05	0.00036		WBGene00000064	act-2	T04C12.5	ENSG00000184378	ACTRT3
WBGene00001566	acdh-13	IV	complement(8496486..8498871)	32.13	-1.45	-2.73	6.32e-12	2.96e-11	1.24e-07		GOTERM_BP_ALL	cellular metabolic process	1370	38.9	7.9e-74	2.1e-71		Z4.a WBbt:0007025	130	156	1.2	0.0027	0.06		WBGene00000064	act-2	T04C12.5	ENSG00000187003	ACTL7A
WBGene00019433	acdh-3	I	complement(6464197..6466941)	150.71	-1.22	-2.32	9.84e-10	3.47e-09	1.93e-05		GOTERM_BP_ALL	cellular component organization or biogenesis	850	24.1	9e-74	2.2e-71		Z1.p WBbt:0007023	130	156	1.2	0.0029	0.06		WBGene00000064	act-2	T04C12.5	ENSG00000107796	ACTA2
WBGene00016601	acin-1	I	4270697..4273332	53.89	-1.17	-2.25	4.92e-09	1.59e-08	9.65e-05		GOTERM_BP_ALL	nematode larval development	837	23.8	1.5e-72	3.6e-70		thermosensory neuron WBbt:0005838	470	522	1.1	0.003	0.06		WBGene00000064	act-2	T04C12.5	ENSG00000143632	ACTA1
WBGene00017888	acl-11	I	4928654..4932147	15.96	-1.26	-2.39	1.05e-07	2.85e-07	0.00205		GOTERM_BP_ALL	larval development	837	23.8	2.6e-72	5.6e-70		male distal tip cell WBbt:0006864	130	156	1.2	0.0033	0.061		WBGene00000064	act-2	T04C12.5	ENSG00000159251	ACTC1
WBGene00011543	acl-2	V	complement(10028150..10031094)	76.87	-1.03	-2.04	8.75e-08	2.41e-07	0.00171		GOTERM_BP_ALL	post-embryonic development	840	23.9	1.9e-71	3.8e-69		Cpaaa WBbt:0006212	8.3	15	1.8	0.0042	0.073		WBGene00000064	act-2	T04C12.5	ENSG00000163017	ACTG2
WBGene00006491	acl-3	IV	complement(11650715..11652033)	53.32	-1.29	-2.44	2.53e-10	9.68e-10	4.96e-06		GOTERM_BP_ALL	organelle organization	601	17.1	1.2e-70	2.4e-68		reproductive tract WBbt:0005744	390	441	1.1	0.0044	0.073		WBGene00006804	unc-71	Y37D8A.13	ENSG00000042980	ADAM28
WBGene00017261	acl-6	V	5433392..5437066	65.71	-2.03	-4.09	3.11e-22	4.69e-21	6.09e-18		GOTERM_BP_ALL	macromolecule metabolic process	1260	35.8	4.9e-67	9.1e-65									WBGene00006804	unc-71	Y37D8A.13	ENSG00000069206	ADAM7
WBGene00020264	acl-8	V	6450898..6452231	51.02	-1.21	-2.31	2.94e-09	9.77e-09	5.77e-05		GOTERM_BP_ALL	multicellular organismal process	1684	47.8	8.4e-67	1.5e-64									WBGene00006804	unc-71	Y37D8A.13	ENSG00000104755	ADAM2
WBGene00022646	acl-9	V	6453196..6454973	73.5	-1.17	-2.24	2.08e-09	7.06e-09	4.08e-05		GOTERM_BP_ALL	heterocycle metabolic process	772	21.9	4.2e-66	7.1e-64									WBGene00006804	unc-71	Y37D8A.13	ENSG00000134007	ADAM20
WBGene00016995	acly-1	X	1479542..1484398	39.59	-1.04	-2.06	1.22e-06	2.93e-06	0.02		GOTERM_BP_ALL	nucleobase-containing compound metabolic process	761	21.6	5.8e-66	9.5e-64									WBGene00006804	unc-71	Y37D8A.13	ENSG00000135074	ADAM19
WBGene00007150	acly-2	V	13116488..13120167	88.91	-1.45	-2.73	1.14e-08	3.5e-08	0.000223		GOTERM_BP_ALL	gene expression	737	20.9	8.6e-66	1.3e-63									WBGene00006804	unc-71	Y37D8A.13	ENSG00000139985	ADAM21
WBGene00022037	acs-13	I	complement(511052..519800)	212.49	-1.74	-3.35	3.8e-12	1.83e-11	7.45e-08		GOTERM_BP_ALL	cellular aromatic compound metabolic process	773	22	1.2e-65	1.8e-63									WBGene00006804	unc-71	Y37D8A.13	ENSG00000143537	ADAM15
WBGene00018152	acs-4	III	7167838..7170990	141.71	-1.04	-2.06	2.37e-05	4.89e-05	0.46		GOTERM_BP_ALL	nucleic acid metabolic process	679	19.3	8.3e-65	1.2e-62									WBGene00006804	unc-71	Y37D8A.13	ENSG00000148848	ADAM12
WBGene00000064	act-2	V	complement(11076723..11078168)	1218.89	-1.68	-3.21	1.55e-12	7.83e-12	3.03e-08		GOTERM_BP_ALL	developmental process involved in reproduction	558	15.9	1.3e-63	1.8e-61									WBGene00006804	unc-71	Y37D8A.13	ENSG00000149451	ADAM33
WBGene00012157	adbp-1	II	11444162..11445255	74.95	-1.62	-3.08	6.64e-17	5.88e-16	1.3e-12		GOTERM_BP_ALL	organic cyclic compound metabolic process	777	22.1	5.8e-63	7.8e-61									WBGene00006804	unc-71	Y37D8A.13	ENSG00000151651	ADAM8
WBGene00000079	adr-1	I	7773180..7777652	34.13	-1.02	-2.02	1.39e-06	3.31e-06	0.03		GOTERM_BP_ALL	translation	233	6.6	1.1e-62	1.4e-60									WBGene00006804	unc-71	Y37D8A.13	ENSG00000168615	ADAM9
WBGene00000080	adr-2	III	complement(7230964..7232882)	66.79	-1.3	-2.47	1.69e-11	7.52e-11	3.32e-07		GOTERM_BP_ALL	peptide biosynthetic process	234	6.6	6.1e-62	7.5e-60									WBGene00006804	unc-71	Y37D8A.13	ENSG00000168619	ADAM18
WBGene00011064	adsl-1	I	complement(7246849..7248741)	81.93	-1.87	-3.65	1.85e-19	2.16e-18	3.63e-15		GOTERM_BP_ALL	primary metabolic process	1375	39.1	1.9e-60	2.3e-58									WBGene00006804	unc-71	Y37D8A.13	ENSG00000197140	ADAM32
WBGene00000090	age-1	II	complement(11519323..11527062)	26.72	-2.72	-6.57	3.05e-34	1.66e-32	5.99e-30		GOTERM_BP_ALL	organic substance metabolic process	1451	41.2	7.8e-60	9.1e-58									WBGene00000079	adr-1	H15N14.1	ENSG00000140955	ADAD2
WBGene00000093	agt-1	IV	complement(13368368..13369417)	51.29	-1.59	-3.01	5.71e-15	3.98e-14	1.12e-10		GOTERM_BP_ALL	cell cycle	342	9.7	2.6e-59	2.9e-57									WBGene00008397	None	D2005.1	ENSG00000140955	ADAD2
WBGene00000094	agt-2	II	complement(5371980..5373433)	34.39	-1.57	-2.98	1.22e-09	4.25e-09	2.39e-05		GOTERM_BP_ALL	amide biosynthetic process	237	6.7	6.2e-59	6.8e-57									WBGene00000079	adr-1	H15N14.1	ENSG00000164113	ADAD1
WBGene00045192	aho-3	I	8030959..8032886	93.48	-1.25	-2.38	4.59e-09	1.49e-08	9e-05		GOTERM_BP_ALL	ncRNA metabolic process	176	5	1.8e-58	1.9e-56									WBGene00008397	None	D2005.1	ENSG00000164113	ADAD1
WBGene00010685	aipl-1	V	complement(15134188..15136801)	145.41	-1.28	-2.43	2.39e-09	8.04e-09	4.69e-05		GOTERM_BP_ALL	cellular component organization	773	22	3.3e-57	3.4e-55									WBGene00000080	adr-2	T20H4.4	ENSG00000160710	ADAR
WBGene00016966	aipr-1	II	complement(6592440..6594251)	34.88	-1.44	-2.71	4.38e-13	2.39e-12	8.59e-09		GOTERM_BP_ALL	animal organ development	513	14.6	5.3e-56	5.3e-54									WBGene00000090	age-1	B0334.8	ENSG00000105851	PIK3CG
WBGene00000098	air-1	V	8221410..8223587	163.67	-1.19	-2.28	1.64e-08	4.94e-08	0.000321		GOTERM_BP_ALL	RNA processing	233	6.6	1.1e-54	1.1e-52									WBGene00000098	air-1	K07C11.2	ENSG00000087586	AURKA
WBGene00000099	air-2	I	5937477..5938885	97.19	-1.4	-2.63	2.6e-12	1.27e-11	5.1e-08		GOTERM_BP_ALL	reproductive structure development	425	12.1	3.6e-54	3.3e-52									WBGene00000099	air-2	B0207.4	ENSG00000087586	AURKA
WBGene00000102	akt-1	V	10248907..10252895	79.56	-1	-2.01	9.26e-07	2.26e-06	0.02		GOTERM_BP_ALL	reproductive system development	425	12.1	3.6e-54	3.3e-52									WBGene00000098	air-1	K07C11.2	ENSG00000105146	AURKC
WBGene00017547	alfa-1	II	complement(7658324..7662522)	31.52	-1.72	-3.28	1.62e-13	9.43e-13	3.18e-09		GOTERM_BP_ALL	gonad development	420	11.9	2.1e-53	1.9e-51									WBGene00000099	air-2	B0207.4	ENSG00000105146	AURKC
WBGene00011945	alg-5	I	9989802..9993975	34.62	-2.36	-5.14	7.17e-26	1.54e-24	1.4e-21		GOTERM_BP_ALL	development of primary sexual characteristics	420	11.9	2.1e-53	1.9e-51									WBGene00000098	air-1	K07C11.2	ENSG00000163482	STK36
WBGene00020820	algn-1	III	6460120..6462222	51.14	-2.18	-4.53	5.51e-26	1.21e-24	1.08e-21		GOTERM_BP_ALL	cellular amide metabolic process	264	7.5	6e-53	5.2e-51									WBGene00000098	air-1	K07C11.2	ENSG00000178999	AURKB
WBGene00015162	algn-11	III	complement(7287848..7290562)	84.83	-1.02	-2.03	5.85e-07	1.46e-06	0.01		GOTERM_BP_ALL	peptide metabolic process	248	7	7.9e-53	6.7e-51									WBGene00000099	air-2	B0207.4	ENSG00000178999	AURKB
WBGene00011193	algn-13	V	complement(13961265..13961977)	77.81	-1.24	-2.36	2.57e-10	9.84e-10	5.05e-06		GOTERM_BP_ALL	cell cycle process	309	8.8	2.9e-51	2.4e-49									WBGene00000102	akt-1	C12D8.10	ENSG00000105221	AKT2
WBGene00019725	algn-14	IV	complement(3801864..3803426)	29.81	-1.15	-2.21	1.97e-06	4.61e-06	0.04		GOTERM_BP_ALL	sex differentiation	434	12.3	2e-48	1.6e-46									WBGene00000102	akt-1	C12D8.10	ENSG00000117020	AKT3
WBGene00017282	algn-2	II	5375267..5377111	56.64	-1.66	-3.17	7.91e-18	7.76e-17	1.55e-13		GOTERM_BP_ALL	DNA metabolic process	176	5	9.9e-46	7.8e-44									WBGene00000102	akt-1	C12D8.10	ENSG00000142208	AKT1
WBGene00013362	algn-7	V	complement(19927782..19934323)	17.79	-1.61	-3.06	1.28e-10	5.09e-10	2.51e-06		GOTERM_BP_ALL	organonitrogen compound biosynthetic process	303	8.6	2.2e-45	1.7e-43									WBGene00000117	alh-11	F42G9.5	ENSG00000143149	ALDH9A1
WBGene00000117	alh-11	III	complement(774321..778871)	18.99	-1.11	-2.16	3.75e-08	1.08e-07	0.000735		GOTERM_BP_ALL	receptor-mediated endocytosis	334	9.5	5e-45	3.8e-43									WBGene00017078	None	D2096.11	ENSG00000054654	SYNE2
WBGene00007581	alkb-8	III	3709330..3713282	18.76	-1.07	-2.09	6.24e-07	1.56e-06	0.01		GOTERM_BP_ALL	ncRNA processing	135	3.8	2.2e-42	1.7e-40									WBGene00017078	None	D2096.11	ENSG00000131018	SYNE1
WBGene00000121	aly-2	IV	9147468..9148579	313.65	-1.09	-2.13	3.9e-08	1.12e-07	0.000764		GOTERM_BP_ALL	metabolic process	1623	46.1	2.7e-42	1.9e-40									WBGene00017078	None	D2096.11	ENSG00000165959	CLMN
WBGene00015938	anat-1	IV	6770810..6779859	111.14	-1.25	-2.39	2.36e-10	9.06e-10	4.62e-06		GOTERM_BP_ALL	system development	575	16.3	6.8e-42	4.9e-40									WBGene00000142	aos-1	C08B6.9	ENSG00000142230	SAE1
WBGene00020955	angl-1	V	2653079..2662655	21.54	-1.65	-3.14	9.48e-13	4.93e-12	1.86e-08		GOTERM_BP_ALL	ribonucleoprotein complex biogenesis	160	4.5	1e-41	7.2e-40									WBGene00000143	apc-2	K06H7.6	ENSG00000176248	ANAPC2
WBGene00013038	ani-1	III	complement(12446353..12453202)	69.83	-1.39	-2.63	8.29e-09	2.6e-08	0.000162		GOTERM_BP_ALL	tRNA metabolic process	91	2.6	2.3e-41	1.6e-39									WBGene00000144	apc-10	F15H10.3	ENSG00000164162	ANAPC10
WBGene00019608	ani-2	II	complement(6361159..6365367)	44.53	-1.29	-2.44	1.53e-07	4.08e-07	0.00299		GOTERM_BP_ALL	genitalia development	322	9.1	1.6e-39	1.1e-37									WBGene00044345	None	Y48G1C.12	ENSG00000164162	ANAPC10
WBGene00012835	ani-3	V	19697560..19705212	24.39	-1.38	-2.6	1.82e-09	6.2e-09	3.56e-05		GOTERM_BP_ALL	cellular protein metabolic process	647	18.4	4.6e-39	3e-37									WBGene00000145	apc-11	F35G12.9	ENSG00000141552	ANAPC11
WBGene00000142	aos-1	V	complement(10127492..10130295)	147.14	-1.3	-2.47	3.5e-11	1.5e-10	6.87e-07		GOTERM_BP_ALL	endocytosis	362	10.3	8.7e-39	5.7e-37									WBGene00000147	aph-1	VF36H2L.1	ENSG00000117362	APH1A
WBGene00000163	apb-3	I	7853750..7857850	33.93	-1.25	-2.38	3.92e-09	1.28e-08	7.68e-05		GOTERM_BP_ALL	hermaphrodite genitalia development	318	9	1.1e-38	7.2e-37									WBGene00000147	aph-1	VF36H2L.1	ENSG00000138613	APH1B
WBGene00000144	apc-10	V	complement(10425362..10426399)	74.17	-1.45	-2.72	1.51e-13	8.84e-13	2.97e-09		GOTERM_BP_ALL	cellular biosynthetic process	700	19.9	2.2e-38	1.4e-36									WBGene00000148	aph-2	ZC434.6	ENSG00000162736	NCSTN
WBGene00000145	apc-11	III	complement(4593769..4594426)	91.58	-1.27	-2.41	2.11e-10	8.16e-10	4.13e-06		GOTERM_BP_ALL	apoptotic process	251	7.1	6.6e-38	4.1e-36									WBGene00006829	unc-101	K11D2.3	ENSG00000072958	AP1M1
WBGene00000143	apc-2	III	8080570..8083701	46.07	-1.38	-2.6	9.35e-12	4.28e-11	1.83e-07		GOTERM_BP_ALL	cellular component biogenesis	369	10.5	9.8e-38	6e-36									WBGene00006829	unc-101	K11D2.3	ENSG00000129354	AP1M2
WBGene00000147	aph-1	I	complement(9232071..9233560)	36.97	-1.6	-3.02	1.06e-13	6.31e-13	2.08e-09		GOTERM_BP_ALL	programmed cell death	261	7.4	4.8e-37	2.9e-35									WBGene00000155	app-1	W03G9.4	ENSG00000108039	XPNPEP1
WBGene00000148	aph-2	I	10340997..10345648	31.21	-1.36	-2.56	1.22e-11	5.49e-11	2.38e-07		GOTERM_BP_ALL	RNA metabolic process	544	15.5	8.2e-37	4.8e-35									WBGene00000155	app-1	W03G9.4	ENSG00000122121	XPNPEP2
WBGene00000151	apn-1	II	8047564..8049105	51.88	-1.2	-2.29	3.62e-08	1.05e-07	0.00071		GOTERM_BP_ALL	nuclear division	222	6.3	3e-36	1.8e-34									WBGene00000163	apb-3	R11A5.1	ENSG00000103723	AP3B2
WBGene00000155	app-1	I	complement(4964667..4967089)	161.86	-1.53	-2.89	4.78e-13	2.59e-12	9.37e-09		GOTERM_BP_ALL	vesicle-mediated transport	410	11.6	5.5e-36	3.1e-34									WBGene00000163	apb-3	R11A5.1	ENSG00000132842	AP3B1
WBGene00013383	aptf-2	IV	complement(13413560..13415954)	22.36	-1.46	-2.75	2.42e-08	7.17e-08	0.000475		GOTERM_BP_ALL	organelle fission	224	6.4	1.1e-35	5.9e-34									WBGene00000181	ard-1	F01G4.2	ENSG00000072506	HSD17B10
WBGene00009203	aptf-3	II	8594190..8596294	34.69	-1.93	-3.8	3.71e-15	2.65e-14	7.27e-11		GOTERM_BP_ALL	macromolecule biosynthetic process	584	16.6	3e-35	1.6e-33									WBGene00000189	arl-5	ZK632.8	ENSG00000141748	ARL5C
WBGene00013272	aqp-12	II	12203309..12209160	0.17	-1.54	-2.91	0.03	0.04	1		GOTERM_BP_ALL	chromosome organization	195	5.5	4.7e-35	2.6e-33									WBGene00000189	arl-5	ZK632.8	ENSG00000162980	ARL5A
WBGene00000181	ard-1	IV	11131279..11133785	205.2	-1.59	-3	9.7e-16	7.48e-15	1.9e-11		GOTERM_BP_ALL	cellular macromolecule biosynthetic process	581	16.5	8.1e-35	4.4e-33									WBGene00000189	arl-5	ZK632.8	ENSG00000165997	ARL5B
WBGene00000189	arl-5	III	9823242..9824132	47.55	-1.26	-2.4	2.24e-09	7.56e-09	4.39e-05		GOTERM_BP_ALL	meiotic cell cycle	198	5.6	3.2e-34	1.7e-32									WBGene00000189	arl-5	ZK632.8	ENSG00000255863	None
WBGene00000192	arl-8	IV	14798149..14799229	176.17	-1.53	-2.89	1.25e-14	8.31e-14	2.44e-10		GOTERM_BP_ALL	macromolecular complex subunit organization	307	8.7	7.7e-34	4e-32									WBGene00000192	arl-8	Y57G11C.13	ENSG00000134108	ARL8B
WBGene00013168	arp-1	II	15120301..15123345	93.28	-1.31	-2.48	1.32e-11	5.93e-11	2.59e-07		GOTERM_BP_ALL	chromosome segregation	141	4	2.5e-33	1.3e-31									WBGene00000192	arl-8	Y57G11C.13	ENSG00000143862	ARL8A
WBGene00016793	arp-11	IV	complement(7900200..7902271)	64.72	-1.21	-2.32	2.57e-09	8.6e-09	5.04e-05		GOTERM_BP_ALL	mitotic cell cycle	171	4.9	4.4e-33	2.3e-31									WBGene00000196	aars-1	W02B12.6	ENSG00000124608	AARS2
WBGene00007434	arp-6	II	complement(8035869..8037346)	54.24	-1.14	-2.21	9.23e-09	2.88e-08	0.000181		GOTERM_BP_ALL	biosynthetic process	717	20.4	4.7e-33	2.4e-31									WBGene00000197	aars-2	F28H1.3	ENSG00000124608	AARS2
WBGene00000198	art-1	II	complement(6970668..6972235)	148.56	-1.19	-2.28	1.13e-08	3.49e-08	0.000222		GOTERM_BP_ALL	organonitrogen compound metabolic process	365	10.4	1.1e-32	5.3e-31									WBGene00000197	aars-2	F28H1.3	ENSG00000090861	AARS
WBGene00000199	arx-1	I	complement(2883546..2893718)	47.18	-1.18	-2.26	4.04e-09	1.32e-08	7.92e-05		GOTERM_BP_ALL	nuclear chromosome segregation	132	3.8	1.2e-32	5.7e-31									WBGene00000198	art-1	C15F1.6	ENSG00000099797	TECR
WBGene00021170	arx-4	III	862306..865399	125.17	-1.17	-2.25	8.24e-10	2.94e-09	1.62e-05		GOTERM_BP_ALL	organic substance biosynthetic process	698	19.8	6.8e-32	3.3e-30									WBGene00000198	art-1	C15F1.6	ENSG00000205678	TECRL
WBGene00000203	arx-5	III	complement(12816789..12818100)	86.02	-1.32	-2.49	4.49e-12	2.14e-11	8.8e-08		GOTERM_BP_ALL	mitotic cell cycle process	151	4.3	8e-32	3.8e-30									WBGene00000199	arx-1	Y71F9AL.16	ENSG00000106526	ACTR3C
WBGene00000204	arx-6	III	4878658..4879643	103.33	-1.28	-2.43	1.77e-10	6.91e-10	3.47e-06		GOTERM_BP_ALL	cell death	268	7.6	1.2e-31	5.9e-30									WBGene00000199	arx-1	Y71F9AL.16	ENSG00000115091	ACTR3
WBGene00000206	asb-1	III	complement(4594543..4595944)	322.67	-1.16	-2.24	4.01e-08	1.15e-07	0.000786		GOTERM_BP_ALL	ribosome biogenesis	117	3.3	1.8e-31	8.6e-30									WBGene00000199	arx-1	Y71F9AL.16	ENSG00000133627	ACTR3B
WBGene00000208	asc-1	II	15039404..15048904	42.99	-1.13	-2.18	9.21e-09	2.87e-08	0.00018		GOTERM_BP_ALL	meiotic cell cycle process	144	4.1	2.5e-31	1.1e-29									WBGene00000202	exos-4.2	Y6D11A.1	ENSG00000223496	EXOSC6
WBGene00007277	asfl-1	I	9658274..9660080	99.16	-1.65	-3.14	2.38e-16	1.99e-15	4.67e-12		GOTERM_BP_ALL	meiotic nuclear division	140	4	2.1e-30	9.4e-29									WBGene00000203	arx-5	Y37D8A.1	ENSG00000111229	ARPC3
WBGene00000209	asg-1	I	8692946..8693468	511.21	-1.02	-2.03	2.69e-07	7.02e-07	0.00528		GOTERM_BP_ALL	cellular response to DNA damage stimulus	144	4.1	1.8e-29	8e-28									WBGene00000204	arx-6	C35D10.16	ENSG00000241553	ARPC4
WBGene00014025	asna-1	III	8895082..8896654	102.54	-1.05	-2.07	2.98e-08	8.72e-08	0.000584		GOTERM_BP_ALL	DNA repair	109	3.1	2.4e-29	1.1e-27									WBGene00000206	asb-1	F35G12.10	ENSG00000116459	ATP5F1
WBGene00007605	asp-10	V	12742041..12744207	53.91	-1.88	-3.67	1.51e-08	4.57e-08	0.000295		GOTERM_BP_ALL	cellular nitrogen compound biosynthetic process	541	15.4	3.6e-29	1.6e-27									WBGene00000208	asc-1	Y53F4B.15	ENSG00000103671	TRIP4
WBGene00010015	atad-3	II	10248991..10251165	58.7	-1.39	-2.62	1.05e-11	4.78e-11	2.06e-07		GOTERM_BP_ALL	cellular macromolecular complex assembly	215	6.1	3.9e-27	1.7e-25									WBGene00007605	asp-10	C15C8.3	ENSG00000096088	PGC
WBGene00010615	ate-1	I	complement(9611815..9615082)	35.05	-1.82	-3.53	7e-19	7.7e-18	1.37e-14		GOTERM_BP_ALL	sexual reproduction	276	7.8	4.7e-27	2e-25									WBGene00007605	asp-10	C15C8.3	ENSG00000182240	BACE2
WBGene00008427	atg-10	II	8659135..8659800	4.17	-1.19	-2.28	2.42e-05	4.99e-05	0.47		GOTERM_BP_ALL	gamete generation	240	6.8	7.7e-27	3.3e-25									WBGene00007605	asp-10	C15C8.3	ENSG00000186318	BACE1
WBGene00017045	atg-13	III	complement(8155928..8158245)	45.94	-1	-2	6.3e-07	1.57e-06	0.01		GOTERM_BP_ALL	multi-organism reproductive process	278	7.9	1.4e-26	6e-25									WBGene00007605	asp-10	C15C8.3	ENSG00000196188	CTSE
WBGene00021922	atg-3	IV	1010054..1012502	49.98	-1.13	-2.19	8.11e-08	2.25e-07	0.00159		GOTERM_BP_ALL	cellular process	1975	56.1	3.9e-26	1.6e-24									WBGene00007605	asp-10	C15C8.3	ENSG00000229183	PGA4
WBGene00014080	atg-4.2	IV	11668024..11671505	4.37	-1.62	-3.08	2.5e-09	8.37e-09	4.9e-05		GOTERM_BP_ALL	protein metabolic process	697	19.8	4.6e-26	1.9e-24									WBGene00007605	asp-10	C15C8.3	ENSG00000229859	PGA3
WBGene00010882	atg-7	IV	complement(11078677..11081055)	33.96	-1.06	-2.08	5.12e-07	1.29e-06	0.01		GOTERM_BP_ALL	cellular process involved in reproduction in multicellular organism	197	5.6	5.6e-26	2.2e-24									WBGene00007605	asp-10	C15C8.3	ENSG00000256713	PGA5
WBGene00008081	athp-1	III	10882345..10893672	25.59	-1.5	-2.83	1.91e-11	8.42e-11	3.74e-07		GOTERM_BP_ALL	germ cell development	197	5.6	5.6e-26	2.2e-24									WBGene00000229	atp-2	C34E10.6	ENSG00000110955	ATP5B
WBGene00000229	atp-2	III	5228417..5230536	898.65	-1.02	-2.02	4.49e-06	1e-05	0.09		GOTERM_BP_ALL	meiotic chromosome segregation	100	2.8	1e-23	4.1e-22									WBGene00016074	None	C24H12.5	ENSG00000249209	None
WBGene00017317	attf-2	V	complement(7193766..7196137)	166.45	-1.09	-2.12	1.2e-06	2.89e-06	0.02		GOTERM_BP_ALL	mitochondrion organization	85	2.4	1.3e-23	5.1e-22									WBGene00001979	hmp-2	K05C4.6	ENSG00000168036	CTNNB1
WBGene00018794	attf-3	III	complement(70442..86384)	11.38	-1.02	-2.03	0.000166	0.000309	1		GOTERM_BP_ALL	tRNA processing	53	1.5	3.7e-23	1.4e-21									WBGene00001979	hmp-2	K05C4.6	ENSG00000173801	JUP
WBGene00006446	atx-3	V	complement(15575498..15577443)	66.5	-1.42	-2.68	3.36e-11	1.45e-10	6.59e-07		GOTERM_BP_ALL	RNA modification	64	1.8	2.6e-22	9.9e-21									WBGene00006562	tdc-1	K01C8.3	ENSG00000132437	DDC
WBGene00007088	B0001.3	IV	complement(12143431..12145731)	40.58	-1.35	-2.55	1.33e-11	6e-11	2.62e-07		GOTERM_BP_ALL	regulation of cell cycle	137	3.9	2.7e-22	1e-20									WBGene00008532	dpt-1	F02E9.9	ENSG00000174483	BBS1
WBGene00007089	B0001.4	IV	complement(12135074..12138193)	87.13	-1.97	-3.93	1.94e-20	2.51e-19	3.81e-16		GOTERM_BP_ALL	mRNA metabolic process	118	3.4	3.2e-22	1.2e-20									WBGene00006536	tbb-1	K01G5.7	ENSG00000198211	None
WBGene00007092	B0001.7	IV	complement(12151170..12154245)	42.54	-2.02	-4.06	3.29e-20	4.16e-19	6.46e-16		GOTERM_BP_ALL	cell division	125	3.6	1.1e-21	4.2e-20									WBGene00006537	tbb-2	C36E8.5	ENSG00000198211	None
WBGene00007093	B0001.8	IV	complement(12138847..12141057)	43.71	-1.83	-3.55	6e-19	6.65e-18	1.18e-14		GOTERM_BP_ALL	posttranscriptional regulation of gene expression	135	3.8	4.4e-21	1.6e-19									WBGene00006536	tbb-1	K01G5.7	ENSG00000258947	TUBB3
WBGene00007094	B0019.2	I	12773659..12782282	19.77	-1.11	-2.16	1.22e-07	3.28e-07	0.00238		GOTERM_BP_ALL	nucleic acid phosphodiester bond hydrolysis	80	2.3	4.6e-21	1.7e-19									WBGene00006537	tbb-2	C36E8.5	ENSG00000258947	TUBB3
WBGene00007100	B0024.10	V	complement(10315245..10317394)	52.63	-1.35	-2.55	1.19e-11	5.39e-11	2.33e-07		GOTERM_BP_ALL	macromolecular complex assembly	221	6.3	4.7e-21	1.7e-19									WBGene00000257	bmk-1	F23B12.8	ENSG00000138160	KIF11
WBGene00007101	B0024.11	V	complement(10317490..10319534)	63.28	-1.19	-2.29	7.1e-10	2.55e-09	1.39e-05		GOTERM_BP_ALL	cellular component assembly	281	8	7.1e-21	2.5e-19									WBGene00017757	bra-2	F23H11.1	ENSG00000015171	ZMYND11
WBGene00015001	B0025.4	I	6027194..6028370	55.03	-1.22	-2.32	1.34e-08	4.09e-08	0.000263		GOTERM_BP_ALL	rRNA processing	77	2.2	9.5e-20	3.4e-18									WBGene00012206	None	W02B12.11	ENSG00000158470	B4GALT5
WBGene00007105	B0035.1	IV	11310972..11312515	110.06	-1.02	-2.03	7.81e-07	1.93e-06	0.02		GOTERM_BP_ALL	rRNA metabolic process	77	2.2	1.8e-19	6.3e-18									WBGene00000270	bre-5	T12G3.8	ENSG00000235863	B3GALT4
WBGene00007113	B0035.15	IV	complement(11296952..11298388)	34.52	-1.08	-2.11	4.62e-07	1.17e-06	0.00906		GOTERM_BP_ALL	ribonucleoprotein complex subunit organization	76	2.2	2.6e-19	9e-18									WBGene00000271	brf-1	F45E12.2	ENSG00000185024	BRF1
WBGene00007106	B0035.3	IV	complement(11314078..11315116)	127.28	-1.26	-2.39	4.5e-11	1.9e-10	8.82e-07		GOTERM_BP_ALL	ribonucleoprotein complex assembly	72	2	2.9e-19	1e-17									WBGene00000275	bub-1	R06C7.8	ENSG00000156970	BUB1B
WBGene00007109	B0035.6	IV	11320800..11323634	57.87	-1.51	-2.85	1.61e-10	6.32e-10	3.16e-06		GOTERM_BP_ALL	single-organism process	2103	59.7	7e-19	2.4e-17									WBGene00000275	bub-1	R06C7.8	ENSG00000169679	BUB1
WBGene00206362	B0041.11	I	complement(4661115..4662219)	4.02	-1.27	-2.42	9.04e-05	0.000174	1		GOTERM_BP_ALL	DNA replication	63	1.8	7.2e-19	2.4e-17									WBGene00000276	byn-1	F57B9.5	ENSG00000112578	BYSL
WBGene00015009	B0041.5	I	complement(4648272..4650770)	68.63	-1.2	-2.3	5.58e-10	2.03e-09	1.09e-05		GOTERM_BP_ALL	multicellular organismal reproductive process	324	9.2	7.8e-19	2.6e-17									WBGene00015975	cas-2	C18E3.6	ENSG00000112186	CAP2
WBGene00015011	B0041.8	I	4647280..4648275	188.56	-1.47	-2.76	4.53e-14	2.82e-13	8.88e-10		GOTERM_BP_ALL	cellular localization	235	6.7	8.6e-19	2.9e-17									WBGene00015975	cas-2	C18E3.6	ENSG00000131236	CAP1
WBGene00015017	B0205.1	I	complement(10713505..10718201)	31.72	-1.3	-2.46	2.44e-09	8.2e-09	4.79e-05		GOTERM_BP_ALL	multicellular organism reproduction	327	9.3	2.6e-18	8.5e-17									WBGene00000369	ccf-1	Y56A3A.20	ENSG00000155508	CNOT8
WBGene00015020	B0205.5	I	10740218..10740590	0.8	-2.43	-5.4	0.00102	0.00172	1		GOTERM_BP_ALL	cellular response to stress	193	5.5	5.4e-18	1.8e-16									WBGene00000369	ccf-1	Y56A3A.20	ENSG00000198791	CNOT7
WBGene00015021	B0205.6	I	10736697..10739911	41.43	-1.52	-2.86	5.23e-15	3.65e-14	1.03e-10		GOTERM_BP_ALL	mitotic nuclear division	87	2.5	1e-16	3.4e-15									WBGene00007963	cyp-25A1	C36A4.1	ENSG00000021461	CYP3A43
WBGene00015022	B0205.8	I	complement(10728959..10730287)	47.65	-1.44	-2.71	2.89e-11	1.25e-10	5.67e-07		GOTERM_BP_ALL	sister chromatid segregation	54	1.5	2.6e-16	8.4e-15									WBGene00010354	cyp-31A2	H02I12.8	ENSG00000021461	CYP3A43
WBGene00015023	B0205.9	I	10720813..10723496	41.51	-1.45	-2.74	3.47e-11	1.49e-10	6.81e-07		GOTERM_BP_ALL	tRNA aminoacylation	34	1	6.6e-16	2.1e-14									WBGene00021200	cyp-31A3	Y17G9B.3	ENSG00000021461	CYP3A43
WBGene00015029	B0207.6	I	complement(5935370..5936957)	57.32	-1.35	-2.54	4.8e-11	2.02e-10	9.4e-07		GOTERM_BP_ALL	amino acid activation	34	1	6.6e-16	2.1e-14									WBGene00007963	cyp-25A1	C36A4.1	ENSG00000059377	TBXAS1
WBGene00015075	B0238.11	V	5269485..5270744	153.29	-1.04	-2.05	1.03e-07	2.8e-07	0.00201		GOTERM_BP_ALL	tRNA modification	37	1.1	8.3e-16	2.6e-14									WBGene00007963	cyp-25A1	C36A4.1	ENSG00000106258	CYP3A5
WBGene00044537	B0238.15	V	5240203..5240451	1.97	-2.27	-4.84	6.44e-06	1.41e-05	0.13		GOTERM_BP_ALL	microtubule cytoskeleton organization	74	2.1	1.9e-15	6e-14									WBGene00010354	cyp-31A2	H02I12.8	ENSG00000106258	CYP3A5
WBGene00015073	B0238.9	V	complement(5275554..5278101)	43.75	-1.42	-2.68	6.14e-11	2.54e-10	1.2e-06		GOTERM_BP_ALL	negative regulation of biological process	320	9.1	1.9e-15	6e-14									WBGene00021200	cyp-31A3	Y17G9B.3	ENSG00000106258	CYP3A5
WBGene00007124	B0250.7	V	complement(20473022..20476061)	10.76	-1.05	-2.07	0.000159	0.000297	1		GOTERM_BP_ALL	establishment of localization in cell	187	5.3	2.7e-15	8.2e-14									WBGene00007963	cyp-25A1	C36A4.1	ENSG00000160868	CYP3A4
WBGene00007125	B0250.8	V	complement(20469703..20470485)	0.64	-1.17	-2.25	0.02	0.02	1		GOTERM_BP_ALL	single-organism organelle organization	213	6.1	3.2e-15	9.7e-14									WBGene00010354	cyp-31A2	H02I12.8	ENSG00000160868	CYP3A4
WBGene00015095	B0261.7	I	complement(5269545..5270941)	231.37	-2.18	-4.53	4.25e-26	9.37e-25	8.32e-22		GOTERM_BP_ALL	multi-organism process	285	8.1	5.8e-15	1.7e-13									WBGene00021200	cyp-31A3	Y17G9B.3	ENSG00000160868	CYP3A4
WBGene00015100	B0280.2	III	7124664..7128382	0.33	-1.6	-3.04	4.86e-05	9.64e-05	0.95		GOTERM_BP_ALL	DNA recombination	46	1.3	7.5e-15	2.2e-13									WBGene00007963	cyp-25A1	C36A4.1	ENSG00000160870	CYP3A7
WBGene00015104	B0280.9	III	complement(7120905..7122895)	80.95	-1.4	-2.64	2.78e-13	1.56e-12	5.45e-09		GOTERM_BP_ALL	mRNA processing	84	2.4	1.6e-14	4.7e-13									WBGene00010354	cyp-31A2	H02I12.8	ENSG00000160870	CYP3A7
WBGene00007137	B0285.4	III	4343446..4345366	86.54	-1.37	-2.58	2.6e-13	1.47e-12	5.1e-09		GOTERM_BP_ALL	oogenesis	115	3.3	1.7e-14	5e-13									WBGene00021200	cyp-31A3	Y17G9B.3	ENSG00000160870	CYP3A7
WBGene00015134	B0304.2	II	4523622..4524589	87.19	-1.83	-3.57	8.21e-19	8.94e-18	1.61e-14		GOTERM_BP_ALL	regulation of mitotic cell cycle	64	1.8	3.3e-14	9.6e-13									WBGene00007963	cyp-25A1	C36A4.1	ENSG00000282301	CYP3A7-CYP3A51P
WBGene00007145	B0334.5	II	11497665..11499620	44.57	-1.85	-3.61	8.89e-16	6.88e-15	1.74e-11		GOTERM_BP_ALL	RNA splicing	74	2.1	3.6e-14	1e-12									WBGene00000375	cyp-44A1	ZK177.5	ENSG00000019186	CYP24A1
WBGene00015150	B0336.13	III	5694036..5694784	108.93	-1.84	-3.59	3.29e-19	3.73e-18	6.45e-15		GOTERM_BP_ALL	tRNA aminoacylation for protein translation	31	0.9	3.7e-14	1.1e-12									WBGene00022672	None	ZK177.4	ENSG00000019186	CYP24A1
WBGene00015143	B0336.3	III	5711548..5714846	70.71	-1.33	-2.52	5.35e-10	1.96e-09	1.05e-05		GOTERM_BP_ALL	DNA-dependent DNA replication	43	1.2	9.3e-14	2.7e-12									WBGene00000375	cyp-44A1	ZK177.5	ENSG00000111012	CYP27B1
WBGene00015145	B0336.5	III	5692896..5693938	81.85	-1.67	-3.18	5.92e-15	4.12e-14	1.16e-10		GOTERM_BP_ALL	mitotic sister chromatid segregation	45	1.3	1.1e-13	3.2e-12									WBGene00000375	cyp-44A1	ZK177.5	ENSG00000135929	CYP27A1
WBGene00015147	B0336.7	III	complement(5694735..5697366)	34.38	-1.81	-3.51	1.74e-16	1.47e-15	3.4e-12		GOTERM_BP_ALL	negative regulation of cell cycle	59	1.7	1.3e-13	3.6e-12									WBGene00022672	None	ZK177.4	ENSG00000135929	CYP27A1
WBGene00015153	B0348.5	V	1663..6632	0.33	-1.76	-3.39	0.000276	0.000501	1		GOTERM_BP_ALL	cellular macromolecule catabolic process	144	4.1	2e-13	5.5e-12									WBGene00000375	cyp-44A1	ZK177.5	ENSG00000140459	CYP11A1
WBGene00015156	B0361.2	III	7293632..7308364	42.81	-1.2	-2.31	6.08e-09	1.94e-08	0.000119		GOTERM_BP_ALL	modification-dependent macromolecule catabolic process	96	2.7	2.1e-13	5.8e-12									WBGene00000375	cyp-44A1	ZK177.5	ENSG00000160882	CYP11B1
WBGene00015160	B0361.6	III	complement(7275502..7277274)	70.24	-1.25	-2.38	2.62e-10	1e-09	5.14e-06		GOTERM_BP_ALL	protein localization	187	5.3	3e-13	8.2e-12									WBGene00000375	cyp-44A1	ZK177.5	ENSG00000179142	CYP11B2
WBGene00007168	B0393.3	III	4757201..4759728	109.19	-1.67	-3.19	6.95e-12	3.24e-11	1.36e-07		GOTERM_BP_ALL	protein modification by small protein conjugation or removal	103	2.9	3e-13	8.2e-12									WBGene00000375	cyp-44A1	ZK177.5	ENSG00000186684	CYP27C1
WBGene00007171	B0393.6	III	complement(4780130..4781987)	53.49	-1.52	-2.87	2e-10	7.77e-10	3.92e-06		GOTERM_BP_ALL	intracellular transport	130	3.7	5.5e-13	1.5e-11									WBGene00022672	None	ZK177.4	ENSG00000186684	CYP27C1
WBGene00015183	B0432.1	II	297399..299735	0.67	-1.94	-3.84	3.58e-06	8.1e-06	0.07		GOTERM_BP_ALL	chromosome separation	34	1	9.1e-13	2.4e-11									WBGene00011268	pde-12	R17.2	ENSG00000113300	CNOT6
WBGene00015191	B0432.10	II	complement(283887..286275)	29.91	-1.45	-2.73	1.12e-12	5.76e-12	2.19e-08		GOTERM_BP_ALL	regulation of translation	65	1.8	1.9e-12	5.1e-11									WBGene00011268	pde-12	R17.2	ENSG00000138767	CNOT6L
WBGene00015188	B0432.7	II	complement(266301..273966)	5.23	-1.25	-2.38	3.36e-06	7.63e-06	0.07		GOTERM_BP_ALL	regulation of cellular amide metabolic process	65	1.8	1.9e-12	5.1e-11									WBGene00000377	cct-1	T05C12.7	ENSG00000120438	TCP1
WBGene00015189	B0432.8	II	complement(276212..278736)	25.4	-1.74	-3.35	5.76e-14	3.54e-13	1.13e-09		GOTERM_BP_ALL	gene silencing	95	2.7	2.3e-12	6e-11									WBGene00000378	cct-2	T21B10.7	ENSG00000166226	CCT2
WBGene00015190	B0432.9	II	complement(282576..283694)	4.99	-1.19	-2.29	3.33e-05	6.74e-05	0.65		GOTERM_BP_ALL	chromatin organization	100	2.8	2.4e-12	6.1e-11									WBGene00000379	cct-4	K01C8.10	ENSG00000115484	CCT4
WBGene00015200	B0454.9	II	complement(3052597..3054348)	11.73	-1.27	-2.42	1.4e-05	2.96e-05	0.27		GOTERM_BP_ALL	female gamete generation	119	3.4	2.4e-12	6.3e-11									WBGene00000381	cct-6	F01F1.8	ENSG00000132141	CCT6B
WBGene00007186	B0464.6	III	complement(9462989..9465965)	82.02	-1.58	-2.99	9.58e-13	4.98e-12	1.88e-08		GOTERM_BP_ALL	gene silencing by RNA	83	2.4	7.3e-12	1.9e-10									WBGene00000381	cct-6	F01F1.8	ENSG00000146731	CCT6A
WBGene00007188	B0464.9	III	9465767..9467177	65.47	-1.6	-3.03	3.21e-12	1.56e-11	6.28e-08		GOTERM_BP_ALL	ubiquitin-dependent protein catabolic process	90	2.6	7.7e-12	2e-10									WBGene00000382	cdc-6	C43E11.10	ENSG00000094804	CDC6
WBGene00007189	B0491.1	II	11348430..11349946	37.57	-1.62	-3.08	6.55e-13	3.48e-12	1.28e-08		GOTERM_BP_ALL	vulval development	135	3.8	8.6e-12	2.2e-10									WBGene00012650	orc-1	Y39A1A.12	ENSG00000094804	CDC6
WBGene00007194	B0491.7	II	11350192..11351373	24.77	-1.82	-3.52	6.61e-18	6.54e-17	1.3e-13		GOTERM_BP_ALL	regulation of cell cycle process	86	2.4	9.2e-12	2.3e-10									WBGene00000386	cdc-25.1	K06A5.7	ENSG00000101224	CDC25B
WBGene00015204	B0495.5	II	complement(7695935..7698506)	17.25	-1.67	-3.19	1.13e-15	8.63e-15	2.21e-11		GOTERM_BP_ALL	RNA splicing, via transesterification reactions with bulged adenosine as nucleophile	62	1.8	9.8e-12	2.4e-10									WBGene00000388	cdc-25.3	ZK637.11	ENSG00000101224	CDC25B
WBGene00015206	B0495.7	II	complement(7701948..7705276)	52.5	-1.41	-2.66	3.94e-12	1.89e-11	7.73e-08		GOTERM_BP_ALL	mRNA splicing, via spliceosome	62	1.8	9.8e-12	2.4e-10									WBGene00000386	cdc-25.1	K06A5.7	ENSG00000158402	CDC25C
WBGene00015208	B0495.9	II	complement(7707586..7708725)	59.81	-1.21	-2.32	7.19e-10	2.58e-09	1.41e-05		GOTERM_BP_ALL	negative regulation of gene expression	144	4.1	1.1e-11	2.6e-10									WBGene00000388	cdc-25.3	ZK637.11	ENSG00000158402	CDC25C
WBGene00015238	B0511.13	I	complement(10634572..10636028)	10.03	-1.18	-2.26	1.43e-05	3.02e-05	0.28		GOTERM_BP_ALL	methylation	65	1.8	1.1e-11	2.8e-10									WBGene00000386	cdc-25.1	K06A5.7	ENSG00000164045	CDC25A
WBGene00255714	B0511.19	I	complement(10633279..10634078)	83.39	-1.55	-2.93	2.5e-15	1.83e-14	4.9e-11		GOTERM_BP_ALL	modification-dependent protein catabolic process	90	2.6	1.5e-11	3.6e-10									WBGene00000388	cdc-25.3	ZK637.11	ENSG00000164045	CDC25A
WBGene00015228	B0511.2	I	10651030..10653043	3.31	-1.11	-2.16	6.14e-05	0.00012	1		GOTERM_BP_ALL	proteasome-mediated ubiquitin-dependent protein catabolic process	56	1.6	1.6e-11	3.8e-10									WBGene00000392	cdd-2	F49E8.4	ENSG00000158825	CDA
WBGene00015232	B0511.6	I	10625388..10628387	136.81	-1.09	-2.12	8.71e-08	2.4e-07	0.00171		GOTERM_BP_ALL	proteasomal protein catabolic process	56	1.6	1.6e-11	3.8e-10									WBGene00000405	cdk-1	T05G5.3	ENSG00000170312	CDK1
WBGene00015233	B0511.7	I	complement(10631665..10633150)	98.44	-1.58	-2.98	1.29e-15	9.81e-15	2.54e-11		GOTERM_BP_ALL	RNA splicing, via transesterification reactions	63	1.8	1.6e-11	3.8e-10									WBGene00009921	None	F52B5.2	ENSG00000105810	CDK6
WBGene00015245	B0524.6	III	complement(1902193..1905640)	48.81	-1.42	-2.67	9.67e-08	2.65e-07	0.0019		GOTERM_BP_ALL	macromolecule modification	413	11.7	1.7e-11	4e-10									WBGene00009921	None	F52B5.2	ENSG00000135446	CDK4
WBGene00007202	B0564.2	IV	13107659..13111500	32.83	-2.55	-5.87	4.18e-31	1.63e-29	8.2e-27		GOTERM_BP_ALL	mitotic spindle organization	44	1.2	2e-11	4.6e-10									WBGene00000405	cdk-1	T05G5.3	ENSG00000164885	CDK5
WBGene00007207	B0564.7	IV	13100715..13104641	33.79	-1.55	-2.93	3.14e-13	1.75e-12	6.16e-09		GOTERM_BP_ALL	macromolecule methylation	50	1.4	2.1e-11	4.9e-10									WBGene00000408	cdk-7	Y39G10AL.3	ENSG00000134058	CDK7
WBGene00019139	bath-1	II	complement(2027612..2028812)	15.03	-2.38	-5.21	2.85e-20	3.61e-19	5.58e-16		GOTERM_BP_ALL	post-embryonic organ development	135	3.8	2.1e-11	5e-10									WBGene00016116	None	C25H3.7	ENSG00000146267	FAXC
WBGene00015590	bath-15	III	complement(7774778..7776039)	40.96	-1.67	-3.19	1.16e-15	8.82e-15	2.27e-11		GOTERM_BP_ALL	establishment of localization	665	18.9	5.7e-11	1.3e-09									WBGene00018774	None	F53G12.9	ENSG00000146267	FAXC
WBGene00019132	bath-19	II	complement(2035702..2039388)	8.67	-2.27	-4.83	3.14e-15	2.26e-14	6.15e-11		GOTERM_BP_ALL	RNA interference	72	2	5.7e-11	1.3e-09									WBGene00000416	ced-2	Y41D4B.13	ENSG00000099942	CRKL
WBGene00018668	bath-2	II	complement(1921452..1922744)	26.69	-1.21	-2.32	2.88e-09	9.57e-09	5.64e-05		GOTERM_BP_ALL	regulation of protein metabolic process	142	4	6e-11	1.4e-09									WBGene00000416	ced-2	Y41D4B.13	ENSG00000167193	CRK
WBGene00015012	bath-20	II	complement(2040368..2041629)	1.13	-1.35	-2.56	6.17e-05	0.000121	1		GOTERM_BP_ALL	microtubule-based process	91	2.6	8.5e-11	1.9e-09									WBGene00000417	ced-3	C48D1.2	ENSG00000105141	CASP14
WBGene00019138	bath-21	II	complement(2025642..2026610)	4.57	-2.48	-5.58	3.14e-15	2.27e-14	6.17e-11		GOTERM_BP_ALL	cytokinesis	43	1.2	9.5e-11	2.2e-09									WBGene00000417	ced-3	C48D1.2	ENSG00000106144	CASP2
WBGene00021727	bath-23	II	3371310..3372145	0.82	-1.54	-2.9	0.000107	0.000204	1		GOTERM_BP_ALL	cellular macromolecule localization	129	3.7	9.7e-11	2.2e-09									WBGene00000417	ced-3	C48D1.2	ENSG00000132906	CASP9
WBGene00015014	bath-24	II	complement(2044619..2045601)	10.5	-1.04	-2.06	0.00038	0.000677	1		GOTERM_BP_ALL	protein localization to organelle	78	2.2	1.3e-10	3e-09									WBGene00000417	ced-3	C48D1.2	ENSG00000137752	CASP1
WBGene00017450	bath-27	II	3360221..3361354	45.81	-1.11	-2.16	2.09e-08	6.23e-08	0.00041		GOTERM_BP_ALL	cell development	288	8.2	1.6e-10	3.5e-09									WBGene00000417	ced-3	C48D1.2	ENSG00000137757	CASP5
WBGene00017461	bath-28	II	complement(3343710..3344967)	33.9	-1.6	-3.04	4e-12	1.92e-11	7.83e-08		GOTERM_BP_ALL	establishment of protein localization	127	3.6	1.9e-10	4.1e-09									WBGene00000417	ced-3	C48D1.2	ENSG00000196954	CASP4
WBGene00017452	bath-29	II	3350252..3358981	30.63	-2.23	-4.7	4.73e-22	7.01e-21	9.27e-18		GOTERM_BP_ALL	cellular protein localization	127	3.6	1.9e-10	4.1e-09									WBGene00000417	ced-3	C48D1.2	ENSG00000204403	CASP12
WBGene00019140	bath-3	II	complement(2029232..2030467)	12.08	-2.01	-4.02	2.52e-14	1.61e-13	4.94e-10		GOTERM_BP_ALL	RNA methylation	26	0.7	2.3e-10	5.1e-09									WBGene00000422	ced-8	F08F1.5	ENSG00000158156	XKR8
WBGene00017460	bath-30	II	complement(3345218..3346378)	73.84	-1.92	-3.78	1.35e-20	1.77e-19	2.64e-16		GOTERM_BP_ALL	nucleocytoplasmic transport	45	1.3	2.4e-10	5.2e-09									WBGene00000422	ced-8	F08F1.5	ENSG00000171044	XKR6
WBGene00012195	bath-34	I	12749890..12752087	3.57	-2.42	-5.36	7.62e-15	5.23e-14	1.49e-10		GOTERM_BP_ALL	negative regulation of mitotic cell cycle	42	1.2	2.5e-10	5.4e-09									WBGene00000422	ced-8	F08F1.5	ENSG00000206579	XKR4
WBGene00012196	bath-35	I	12758433..12759572	1.77	-1.64	-3.11	3.04e-08	8.88e-08	0.000595		GOTERM_BP_ALL	double-strand break repair	29	0.8	3.2e-10	6.8e-09									WBGene00000422	ced-8	F08F1.5	ENSG00000221947	XKR9
WBGene00013569	bath-36	V	15187989..15189588	6.06	-1.34	-2.54	1.09e-06	2.63e-06	0.02		GOTERM_BP_ALL	RNA phosphodiester bond hydrolysis	41	1.2	3.6e-10	7.7e-09									WBGene00000422	ced-8	F08F1.5	ENSG00000260903	XKR7
WBGene00018665	bath-4	II	complement(1916713..1917958)	18.35	-1.72	-3.29	5.78e-11	2.4e-10	1.13e-06		GOTERM_BP_ALL	establishment of protein localization to organelle	55	1.6	3.6e-10	7.7e-09									WBGene00000422	ced-8	F08F1.5	ENSG00000275591	XKR5
WBGene00013689	bath-40	I	14647782..14651456	98.2	-1.43	-2.7	2.97e-10	1.12e-09	5.82e-06		GOTERM_BP_ALL	regulation of cellular protein metabolic process	134	3.8	4e-10	8.4e-09									WBGene00000426	ced-12	Y106G6E.5	ENSG00000062598	ELMO2
WBGene00018137	bath-41	III	complement(6720415..6722258)	132.04	-1.74	-3.33	6.28e-17	5.58e-16	1.23e-12		GOTERM_BP_ALL	nuclear transport	45	1.3	4.1e-10	8.6e-09									WBGene00000426	ced-12	Y106G6E.5	ENSG00000102890	ELMO3
WBGene00016803	bath-42	III	complement(8161449..8163383)	134.9	-1.19	-2.29	9.54e-09	2.97e-08	0.000187		GOTERM_BP_ALL	negative regulation of vulval development	90	2.6	5.1e-10	1.1e-08									WBGene00000426	ced-12	Y106G6E.5	ENSG00000155849	ELMO1
WBGene00015567	bath-44	II	7394765..7397351	49.39	-1.3	-2.46	8.16e-10	2.91e-09	1.6e-05		GOTERM_BP_ALL	covalent chromatin modification	59	1.7	6e-10	1.3e-08									WBGene00000473	cey-2	F46F11.2	ENSG00000006047	YBX2
WBGene00019141	bath-5	II	complement(2030750..2031952)	66.15	-1.83	-3.54	7.27e-22	1.07e-20	1.43e-17		GOTERM_BP_ALL	single-organism cellular localization	100	2.8	6.3e-10	1.3e-08									WBGene00000474	cey-3	M01E11.5	ENSG00000006047	YBX2
WBGene00018667	bath-7	II	complement(1919926..1921111)	7.13	-1.16	-2.24	1.42e-05	3e-05	0.28		GOTERM_BP_ALL	nucleobase-containing compound catabolic process	53	1.5	8e-10	1.6e-08									WBGene00000473	cey-2	F46F11.2	ENSG00000060138	YBX3
WBGene00013805	bca-2	IV	complement(17096386..17100246)	44.55	-1.35	-2.55	3.34e-12	1.62e-11	6.55e-08		GOTERM_BP_ALL	negative regulation of developmental process	105	3	8.3e-10	1.7e-08									WBGene00000474	cey-3	M01E11.5	ENSG00000060138	YBX3
WBGene00020441	bcas-2	III	complement(6244672..6246039)	69.1	-1.03	-2.05	3.84e-07	9.8e-07	0.00752		GOTERM_BP_ALL	protein complex subunit organization	157	4.5	9.9e-10	2e-08									WBGene00000473	cey-2	F46F11.2	ENSG00000065978	YBX1
WBGene00006518	bckd-1B	I	7727267..7729092	90.35	-1.05	-2.07	6.5e-08	1.82e-07	0.00127		GOTERM_BP_ALL	negative regulation of nematode larval development	93	2.6	1.2e-09	2.3e-08									WBGene00000474	cey-3	M01E11.5	ENSG00000065978	YBX1
WBGene00016192	bcl-7	III	5926086..5926987	107.34	-1.08	-2.11	2.66e-08	7.84e-08	0.000522		GOTERM_BP_ALL	negative regulation of post-embryonic development	93	2.6	1.2e-09	2.3e-08									WBGene00003410	mrp-4	F21G4.2	ENSG00000023839	ABCC2
WBGene00010042	bcs-1	II	8571085..8572904	73.64	-1.91	-3.75	7.56e-23	1.21e-21	1.48e-18		GOTERM_BP_ALL	DNA conformation change	63	1.8	1.2e-09	2.5e-08									WBGene00003413	mrp-7	Y43F8C.12	ENSG00000023839	ABCC2
WBGene00015266	BE0003N10.1	III	1037492..1046261	11.03	-1.45	-2.73	5.87e-09	1.88e-08	0.000115		GOTERM_BP_ALL	organelle localization	81	2.3	1.3e-09	2.6e-08									WBGene00003410	mrp-4	F21G4.2	ENSG00000091262	ABCC6
WBGene00255598	BE0003N10.6	III	complement(1056263..1060061)	0.72	-1.65	-3.14	4.97e-05	9.84e-05	0.97		GOTERM_BP_ALL	posttranscriptional gene silencing	75	2.1	1.4e-09	2.8e-08									WBGene00003413	mrp-7	Y43F8C.12	ENSG00000091262	ABCC6
WBGene00007808	best-7	IV	complement(11226502..11230307)	7.33	-1.4	-2.64	2.48e-06	5.73e-06	0.05		GOTERM_BP_ALL	posttranscriptional gene silencing by RNA	75	2.1	1.4e-09	2.8e-08									WBGene00003410	mrp-4	F21G4.2	ENSG00000103222	ABCC1
WBGene00000249	bir-1	V	11644760..11645370	115.57	-1.18	-2.26	5.52e-09	1.77e-08	0.000108		GOTERM_BP_ALL	mitochondrial translation	26	0.7	1.7e-09	3.2e-08									WBGene00003413	mrp-7	Y43F8C.12	ENSG00000103222	ABCC1
WBGene00000250	bir-2	V	13568850..13570030	56.53	-1.73	-3.33	7.63e-11	3.13e-10	1.5e-06		GOTERM_BP_ALL	DNA duplex unwinding	29	0.8	1.7e-09	3.3e-08									WBGene00003410	mrp-4	F21G4.2	ENSG00000108846	ABCC3
WBGene00022251	blos-2	IV	6334215..6335168	104.02	-1.77	-3.4	2.9e-17	2.66e-16	5.68e-13		GOTERM_BP_ALL	DNA geometric change	29	0.8	1.7e-09	3.3e-08									WBGene00003413	mrp-7	Y43F8C.12	ENSG00000108846	ABCC3
WBGene00020783	blos-4	II	6245748..6246257	108.83	-1.03	-2.04	4.19e-07	1.06e-06	0.00822		GOTERM_BP_ALL	single-organism intracellular transport	57	1.6	1.9e-09	3.7e-08									WBGene00000479	cgh-1	C07H6.5	ENSG00000110367	DDX6
WBGene00021376	blos-7	IV	complement(3580970..3582909)	46.7	-2.26	-4.8	7.93e-20	9.59e-19	1.55e-15		GOTERM_BP_ALL	regulation of gene expression, epigenetic	91	2.6	2.3e-09	4.4e-08									WBGene00000498	chk-1	Y39H10A.7	ENSG00000149554	CHEK1
WBGene00010767	blos-9	I	14797660..14798705	55.72	-1.43	-2.7	3.99e-12	1.91e-11	7.82e-08		GOTERM_BP_ALL	protein transport	119	3.4	2.4e-09	4.5e-08									WBGene00000499	chk-2	Y60A3A.12	ENSG00000183765	CHEK2
WBGene00000257	bmk-1	V	complement(14453305..14456998)	36.01	-1.1	-2.14	2.4e-06	5.57e-06	0.05		GOTERM_BP_ALL	RNA catabolic process	40	1.1	2.8e-09	5.3e-08									WBGene00011612	None	T08D2.7	ENSG00000183765	CHEK2
WBGene00017757	bra-2	III	911261..912243	109.83	-1.17	-2.25	9.5e-10	3.36e-09	1.86e-05		GOTERM_BP_ALL	protein targeting	56	1.6	2.8e-09	5.4e-08									WBGene00000500	chn-1	T09B4.10	ENSG00000103266	STUB1
WBGene00017144	brap-2	II	complement(5390233..5393190)	46.56	-1.04	-2.05	6.13e-08	1.72e-07	0.0012		GOTERM_BP_ALL	cytoskeleton organization	137	3.9	3e-09	5.7e-08									WBGene00000502	chp-1	Y110A7A.13	ENSG00000110172	CHORDC1
WBGene00000264	brc-1	III	complement(3853026..3862958)	26.7	-1.81	-3.51	4.16e-15	2.94e-14	8.15e-11		GOTERM_BP_ALL	protein modification by small protein conjugation	77	2.2	3.1e-09	5.8e-08									WBGene00000502	chp-1	Y110A7A.13	ENSG00000147166	ITGB1BP2
WBGene00020316	brc-2	III	complement(6900568..6903106)	31.02	-1.06	-2.08	2.89e-06	6.61e-06	0.06		GOTERM_BP_ALL	nuclear migration	35	1	3.4e-09	6.3e-08									WBGene00000507	cit-1.1	F44B9.4	ENSG00000082258	CCNT2
WBGene00000265	brd-1	III	complement(6885204..6889523)	31.03	-1.81	-3.5	1.88e-16	1.58e-15	3.69e-12		GOTERM_BP_ALL	establishment of organelle localization	75	2.1	3.6e-09	6.6e-08									WBGene00000507	cit-1.1	F44B9.4	ENSG00000129315	CCNT1
WBGene00000270	bre-5	IV	complement(12049862..12051226)	25.69	-1.24	-2.37	4.57e-08	1.31e-07	0.000896		GOTERM_BP_ALL	DNA-templated transcription, initiation	29	0.8	3.7e-09	6.8e-08									WBGene00000512	ckb-2	B0285.9	ENSG00000100288	CHKB
WBGene00000271	brf-1	II	7305861..7308738	32.63	-1.33	-2.51	6.6e-10	2.38e-09	1.29e-05		GOTERM_BP_ALL	ncRNA 3'-end processing	18	0.5	3.9e-09	7.1e-08									WBGene00000512	ckb-2	B0285.9	ENSG00000110721	CHKA
WBGene00010194	btb-19	II	complement(14520868..14522137)	53.66	-1.61	-3.04	1.05e-15	8.05e-15	2.06e-11		GOTERM_BP_ALL	ribosome assembly	28	0.8	5.1e-09	9.2e-08									WBGene00000512	ckb-2	B0285.9	ENSG00000254413	CHKB-CPT1B
WBGene00010193	btb-20	II	complement(14522385..14523522)	33.6	-1.3	-2.46	1.59e-09	5.48e-09	3.13e-05		GOTERM_BP_ALL	meiosis I	25	0.7	5.3e-09	9.6e-08									WBGene00000519	cku-70	Y47D3A.4	ENSG00000196419	XRCC6
WBGene00019142	btb-4	II	2032569..2033243	23.46	-1.28	-2.42	6.37e-06	1.4e-05	0.12		GOTERM_BP_ALL	establishment of nucleus localization	35	1	6.2e-09	1.1e-07									WBGene00000532	clh-5	C07H4.2	ENSG00000073464	CLCN4
WBGene00018443	btb-7	II	1713238..1714397	9.83	-1.96	-3.89	4.45e-13	2.42e-12	8.72e-09		GOTERM_BP_ALL	translational elongation	24	0.7	6.8e-09	1.2e-07									WBGene00000532	clh-5	C07H4.2	ENSG00000109572	CLCN3
WBGene00000275	bub-1	I	7251941..7255223	100.17	-1.71	-3.27	2.26e-12	1.12e-11	4.44e-08		GOTERM_BP_ALL	nucleus localization	36	1	7.5e-09	1.3e-07									WBGene00000532	clh-5	C07H4.2	ENSG00000171365	CLCN5
WBGene00013209	bub-3	II	13726062..13729610	101.09	-1.88	-3.68	4.14e-18	4.17e-17	8.11e-14		GOTERM_BP_ALL	fertilization	40	1.1	7.9e-09	1.4e-07									WBGene00000533	clh-6	R07B7.1	ENSG00000103249	CLCN7
WBGene00007400	bud-31	III	complement(9694668..9696517)	81.62	-1.29	-2.44	2.99e-10	1.13e-09	5.86e-06		GOTERM_BP_ALL	histone modification	51	1.4	9e-09	1.6e-07									WBGene00000536	clk-1	ZC395.2	ENSG00000167186	COQ7
WBGene00000276	byn-1	III	6932001..6935862	84.24	-1.3	-2.47	3.07e-11	1.32e-10	6.01e-07		GOTERM_BP_ALL	regulation of vulval development	103	2.9	1e-08	1.8e-07									WBGene00000550	clu-1	F55H2.6	ENSG00000132361	CLUH
WBGene00015282	C01B10.8	IV	6635039..6638155	44.96	-1.48	-2.79	6.15e-13	3.27e-12	1.21e-08		GOTERM_BP_ALL	ribosomal small subunit biogenesis	35	1	1.1e-08	1.9e-07									WBGene00004737	scc-1	F10G7.4	ENSG00000164754	RAD21
WBGene00015291	C01B12.8	II	24666..25446	58.09	-1.33	-2.51	6.72e-10	2.42e-09	1.32e-05		GOTERM_BP_ALL	pronuclear migration	33	0.9	1.3e-08	2.3e-07									WBGene00004737	scc-1	F10G7.4	ENSG00000244588	RAD21L1
WBGene00007237	C01G10.10	V	complement(15080134..15082533)	15.83	-1.28	-2.43	1.32e-08	4.02e-08	0.000258		GOTERM_BP_ALL	RNA 3'-end processing	27	0.8	1.5e-08	2.6e-07									WBGene00000762	coq-2	F57B9.4	ENSG00000173085	COQ2
WBGene00007234	C01G10.7	V	15085747..15087064	62.16	-1.6	-3.02	5.18e-15	3.62e-14	1.02e-10		GOTERM_BP_ALL	cell differentiation	339	9.6	1.5e-08	2.6e-07									WBGene00000764	coq-4	T03F1.2	ENSG00000167113	COQ4
WBGene00007235	C01G10.8	V	complement(15084059..15085382)	398.44	-1.54	-2.9	2.75e-13	1.55e-12	5.4e-09		GOTERM_BP_ALL	regulation of meiotic cell cycle	65	1.8	1.6e-08	2.8e-07									WBGene00000765	coq-5	ZK652.9	ENSG00000110871	COQ5
WBGene00015307	C01G5.5	IV	6524610..6526524	32.92	-1.99	-3.97	5.41e-20	6.64e-19	1.06e-15		GOTERM_BP_ALL	negative regulation of macromolecule metabolic process	165	4.7	1.8e-08	3.2e-07									WBGene00000766	coq-6	K07B1.2	ENSG00000119723	COQ6
WBGene00015312	C01G8.1	I	complement(5272846..5274339)	264.66	-2.3	-4.92	7.08e-17	6.24e-16	1.39e-12		GOTERM_BP_ALL	protein-DNA complex subunit organization	52	1.5	1.9e-08	3.3e-07									WBGene00000767	coq-8	C35D10.4	ENSG00000123815	COQ8B
WBGene00015329	C02B10.4	IV	5091586..5092807	139.78	-1.06	-2.08	1.65e-07	4.4e-07	0.00324		GOTERM_BP_ALL	mRNA catabolic process	33	0.9	2.3e-08	4e-07									WBGene00000767	coq-8	C35D10.4	ENSG00000163050	COQ8A
WBGene00015357	C02F12.8	X	complement(3690143..3693238)	9.49	-1.11	-2.16	2.3e-05	4.75e-05	0.45		GOTERM_BP_ALL	negative regulation of multicellular organismal process	103	2.9	2.4e-08	4e-07									WBGene00000772	cpb-3	B0414.5	ENSG00000214575	CPEB1
WBGene00015353	C02F5.13	III	8247351..8248814	55.97	-1.63	-3.09	8.27e-16	6.44e-15	1.62e-11		GOTERM_BP_ALL	cellular component disassembly	42	1.2	2.4e-08	4.1e-07									WBGene00000772	cpb-3	B0414.5	ENSG00000260836	None
WBGene00015346	C02F5.3	III	8245891..8247258	90.25	-1.35	-2.55	6.91e-13	3.66e-12	1.35e-08		GOTERM_BP_ALL	protein import	37	1.1	2.5e-08	4.3e-07									WBGene00000773	cpf-1	F28C6.3	ENSG00000101138	CSTF1
WBGene00015385	C03B8.2	III	7716166..7716446	2.36	-1.65	-3.14	0.000347	0.000622	1		GOTERM_BP_ALL	peptidyl-lysine modification	43	1.2	2.6e-08	4.3e-07									WBGene00000777	cpn-1	F43G9.9	ENSG00000064666	CNN2
WBGene00007273	C03C10.7	III	4096045..4096915	0.21	-1.66	-3.16	0.02	0.03	1		GOTERM_BP_ALL	organelle assembly	122	3.5	2.8e-08	4.6e-07									WBGene00000777	cpn-1	F43G9.9	ENSG00000117519	CNN3
WBGene00015405	C03H5.3	II	386134..387949	78.59	-1.51	-2.85	2.52e-13	1.43e-12	4.93e-09		GOTERM_BP_ALL	single fertilization	38	1.1	2.8e-08	4.7e-07									WBGene00000777	cpn-1	F43G9.9	ENSG00000130176	CNN1
WBGene00007290	C04B4.2	X	12283285..12285307	47.28	-1.44	-2.71	1.35e-09	4.67e-09	2.64e-05		GOTERM_BP_ALL	cellular protein complex assembly	103	2.9	3e-08	4.9e-07									WBGene00000777	cpn-1	F43G9.9	ENSG00000144834	TAGLN3
WBGene00015414	C04C3.4	IV	3394366..3394527	3.56	-1.9	-3.74	7.15e-06	1.56e-05	0.14		GOTERM_BP_ALL	intracellular protein transport	82	2.3	3e-08	5e-07									WBGene00000777	cpn-1	F43G9.9	ENSG00000149591	TAGLN
WBGene00015425	C04E6.11	V	complement(5914097..5917891)	21.64	-1.52	-2.86	9.62e-13	4.99e-12	1.89e-08		GOTERM_BP_ALL	aging	287	8.2	3.1e-08	5e-07									WBGene00000777	cpn-1	F43G9.9	ENSG00000158710	TAGLN2
[truncated: 4,804 more rows]

## Sheet: S4C_htp3 UP
WormBase Gene ID	Name	Chromosome	Region	Max group mean	Log₂ fold change	Fold change	P-value	FDR p-value	Bonferroni		DAVID Bioinformatics Resources 6.8							WormBase Tissue Enrichment Analysis							Human Orthologs (OrthoList 2)
[truncated: 6,913 more rows]

[truncated: 11 more sheets: S4D_htp3 DOWN, S4E_dsb2 UP, S4F_dsb-2 DOWN, S4G_Shared_UP_DN, S5, S6, 7A_RangarajuEtal Overlap, 7B_GoldenEtal Overlap, 7C_SutphinEtal Overlap, 7D_ChatsirisupachaiEtal Overlap, 7E_StatzerEtal Overlap]
